# Supplementary material for: The New Caledonian genus Caledonotrichia Sykora (Trichoptera, Insecta) reviewed, with descriptions of 6 new species
Source: Zookeys. 2013 Apr 11;(287):59–89. doi: 10.3897/zookeys.287.4615 (PMC3677356; doi:10.3897/zookeys.287.4615)
Supplement: XML Treatment for Caledonotrichia illiesi [file zookeys.287.4615-treatment2.xml]

<!DOCTYPE tp:taxon-treatment
  PUBLIC "-//TaxonX//DTD Taxonomic Treatment Publishing DTD v0 20100105//EN" "tax-treatment-NSO.dtd">
<tp:taxon-treatment xmlns:tp="http://www.plazi.org/taxpub"><tp:treatment-meta><mixed-citation publication-type="journal"><person-group><name><surname>Wells</surname><given-names>Alice</given-names></name><name><surname>Johanson</surname><given-names>Kjell Arne</given-names></name><name><surname>Mary-Sasal</surname><given-names>Nathalie</given-names></name></person-group><article-title>The New Caledonian genus 
                    <italic>Caledonotrichia</italic> Sykora (Trichoptera, Insecta) reviewed, with descriptions of 6 new species</article-title><source>Zookeys</source><day>11</day><month>4</month><year>2013</year><volume>2013</volume><issue>287</issue><fpage>59</fpage><lpage>89</lpage><pub-id pub-id-type="doi">10.3897/zookeys.287.4615</pub-id></mixed-citation></tp:treatment-meta><tp:nomenclature><tp:taxon-name>
                        <tp:taxon-name-part taxon-name-part-type="genus">Caledonotrichia</tp:taxon-name-part>
                        <tp:taxon-name-part taxon-name-part-type="species">illiesi</tp:taxon-name-part>
                    <object-id xmlns:xlink="http://www.w3.org/1999/xlink" xlink:type="simple">http://species-id.net/wiki/Caledonotrichia_illiesi</object-id>
								</tp:taxon-name><tp:taxon-authority>Sykora</tp:taxon-authority><xref ref-type="fig" rid="F2">Figs 20</xref><xref ref-type="fig" rid="F3">22</xref><xref ref-type="fig" rid="F4">30–32</xref><xref ref-type="fig" rid="F10">71</xref><tp:nomenclature-citation-list><tp:nomenclature-citation><tp:taxon-name>Caledonotrichia illiesi</tp:taxon-name><comment> Sykora (1967: 585–595); Wells (1995: 229).</comment></tp:nomenclature-citation></tp:nomenclature-citation-list></tp:nomenclature><tp:treatment-sec sec-type="Revised diagnosis"><title>Revised diagnosis.</title><p>In many respects males of <italic><tp:taxon-name>Caledonotrichia illiesi</tp:taxon-name></italic> resemble the smaller <italic><tp:taxon-name>Caledonotrichia minuta</tp:taxon-name></italic> sp. n., and <italic><tp:taxon-name>Caledonotrichia bifida</tp:taxon-name></italic> sp. n., having wings without scales and both lobes of gonopods are rounded, but are readily recognized by their large size, more robust in appearance, have thick brushes of short black setae dorsally on head and have elongate antennae about equal in length to body. In the male genitalia (<xref ref-type="fig" rid="F3">Figs 21–22</xref>, <xref ref-type="fig" rid="F4">30–32</xref>) the subgenital process forms simple, straight sclerotised rods, and the elongate seta in the axil between the upper and lower lobes of each gonopod terminates in a round apical knob (arrow in <xref ref-type="fig" rid="F3">Figs 21, 22</xref>). In the female terminalia (<xref ref-type="fig" rid="F10">Fig. 71</xref>) abdominal sternite VII has a triangular prominence apico-medially, and a membranous collar; segment X is triangular.</p></tp:treatment-sec><tp:treatment-sec sec-type="Revised description, male"><title>Revised description, male.</title><p>Head rounded in dorsal view, as in <italic><tp:taxon-name>Caledonotrichia capensis</tp:taxon-name></italic> sp. n. (<xref ref-type="fig" rid="F1">Fig. 1</xref>). Antennae with 35–37 flagellomeres; flagellomeres (<xref ref-type="fig" rid="F2">Fig. 20</xref>) elongate cylindrical, length about 2× width. Maxillary palps with basal 2 segments short and rounded, rest cylindrical: segment 3 about 4× maximum width, segment 4 length about 2× width, and segment 5 elongate slender, length almost 6n width. Forewing length, 2.1–3.0 mm (n=10). Wings without scales, forewing costa with brush of straight setae on proximal third, then longer, curved setae to tip of wing.</p></tp:treatment-sec><tp:treatment-sec sec-type="Additional information, female"><title>Additional information, female.</title><p>Antennae with 33 flagellomeres. Forewing length, 2.0–3.2 mm (n=10).</p></tp:treatment-sec><tp:treatment-sec sec-type="Material examined"><title>Material examined.</title><p>Holotype male: New Caledonia: River near Col d’Amieu (BPBM), examined. 1 pharate male pupa, upper Hienghène R. at Kavatch, 6.ix.1965, F. Starmühlner (ROM); 1 pharate male pupa, tributary Hienghène R. at Castex Station 5 km below Kavatch, 6.viii.1965, F. Starmühlner (ROM); 1 male, creek at end of Col de Petchékara, 19.xii.1983, A. Wells (ANIC); 3 males, larvae and pupae, Bopope, 18.xii.1983, A. Wells, ANIC; 1 larva, Ck between Négropa and Koh on La Foa-Canal Road, 19.xii.1983,A. Wells (ANIC); 2 males, Forêt Thy Reserve, 150 m, 21.v.1984, G. Monteith, D. Cook, QM; 2 males, 1 female, stream beside Farino road, 20.xii.1998, <!--PageBreak-->A. Wells, ANIC; 2 males, approx 15 km SW of Houailou on Houailou-Bourail road, small fall, 26.xii.1998, A. Wells (ANIC); 3 males, ~10 km NW Hienghène, small stream, 25.xii.1998, A. Wells (ANIC); 4 males, 2 females Rivière du Cap, Pont du Cap, ~8 km NW Naindai on Bourail-Poya road, 22.xii.1998, A. Wells (ANIC); 11 males, 12 females, stream approx. 20 km SW Thio on Boulouparis-Thio road, 28.xii. 1998, A. Wells (ANIC); 2 males, UFP-LERVEM, Tay 2, 18.x.1999, N. Mary (ANIC); <!--PageBreak-->24 males, 17 females, Province Sud, Monts Kwa Ne Mwa, on road between Noumea and Yaté, Rivière des Pirogues, <named-content xmlns:xlink="http://www.w3.org/1999/xlink" content-type="dwc:verbatimCoordinates" xlink:type="simple">22°11.225'S, 166°43.338'E</named-content>, 100 m, 7.xi.2003, light trap, loc#016, K. A. Johanson (NHRS); numerous males &amp; females, Province Sud, side stream to Rivière Blanche, 10.75 km SW Pont Pérignon, <named-content xmlns:xlink="http://www.w3.org/1999/xlink" content-type="dwc:verbatimCoordinates" xlink:type="simple">22°10.073'S, 166°39.903'E</named-content>, 180 m, 6–16.xi.2003, Malaise trap, loc#012, K. A. Johanson (NHRS); 15 males, 8 females, Province Sud, Mt. Dzumac, source stream of Ouinne River, near crosspoint to mountain track, <named-content xmlns:xlink="http://www.w3.org/1999/xlink" content-type="dwc:verbatimCoordinates" xlink:type="simple">22°02.439'S, 166°28.646'E</named-content>, 805 m, 18.xi–4.xii.2003, Malaise trap, loc#029, K. A. Johanson (NHRS); 7 males, 4 females, Province Sud, Mt. Dzumac, source stream of Ouinne River, near crosspoint to mountain track, <named-content xmlns:xlink="http://www.w3.org/1999/xlink" content-type="dwc:verbatimCoordinates" xlink:type="simple">22°02.073'S, 166°28.460'E</named-content>, 810 m, 18.xi–4.xii.2003, Malaise trap, loc#030, K. A. Johanson (NHRS); 1 male, on slide, Province Sud, Mt. Dzumac, source stream of Ouinne River, downstream crosspoint to mountain track, <named-content xmlns:xlink="http://www.w3.org/1999/xlink" content-type="dwc:verbatimCoordinates" xlink:type="simple">22°01.997'S, 166°28.486'E</named-content>, 795 m, over about 30 m waterfall, 18.xi–4.xii.2003, Malaise trap, loc#031, K. A. Johanson (NHRS); 13 males, 8 females, Province Sud, W slope Mt. Ningua, Kwé Néco Stream, at Camp Jacob, 3.9 km W summit of Mt. Ningua, on Boulouparis–Thio Road, about 50 m upstream road, <named-content xmlns:xlink="http://www.w3.org/1999/xlink" content-type="dwc:verbatimCoordinates" xlink:type="simple">21°44.083'S, 166°06.298'E</named-content>, 117 m, 29.xi–12.xii.2003, Malaise trap, loc#053, K. A. Johanson (NHRS); numerous males, females, Province Sud, W slope Mt. Ningua, Kwé Néco Stream, 3.9 km W summit of Mt. Ningua, on Boulouparis–Thio Road, about 50 m upstream road, <named-content xmlns:xlink="http://www.w3.org/1999/xlink" content-type="dwc:verbatimCoordinates" xlink:type="simple">21°44.359'S, 166°06.009'E</named-content>, 117 m, 20.xi–12.xii.2003, Malaise trap, loc#035, K. A. Johanson (NHRS); males, females, Province Sud, W slope Mt. Ningua, Kwé Néco, Stream, at Camp Jacob, 3.7 km WNW summit of Mt. Ningua, on Boulouparis–Thio Road, about 50 m upstream road, <named-content xmlns:xlink="http://www.w3.org/1999/xlink" content-type="dwc:verbatimCoordinates" xlink:type="simple">21°43.613'S, 166°06.567'E</named-content>, 150 m, 29.xi–12.xii.2003, Malaise trap, loc#054, K. A. Johanson (NHRS); 6 males, Province Sud, Mt Rembai, River Xwâ Be, upstream bridge on road Sarraméa-Koh, <named-content xmlns:xlink="http://www.w3.org/1999/xlink" content-type="dwc:verbatimCoordinates" xlink:type="simple">21°33.877'S, 165°49.922'E</named-content>, loc 157F-k, Malaise trap, 8.vii–4.viii.2007, R. Pöllabauer (NHRS); 6 males, loc 157 F-K, 8.vii–4.viii.2007; 1 male, New Caledonia, Chute S of Col d’Amieu on Sarraméa-Thio road, 2.iv.2012, A. Wells &amp; S. Cazères (ANIC); 7 males, 1 female, Chute de Farina, ~5 km N of Farino, 15.iv.2012, A. Wells (ANIC).</p></tp:treatment-sec><tp:treatment-sec><!--Section generated to contain objects referenced in tp:taxon-treatment.--><fig id="F2" position="float" orientation="portrait"><label>Figures 11–20.</label><caption><p>Male <italic><tp:taxon-name>Caledonotrichia</tp:taxon-name></italic> maxillary palp and distal part of antenna from Automontage photo. <bold>11</bold> <italic><tp:taxon-name>Caledonotrichia extensa</tp:taxon-name></italic> Kelley maxillary palp ventral view <bold>12</bold> male maxillary palp ventral view showing area of sensilla on segment 3 <bold>13</bold> <italic><tp:taxon-name>Caledonotrichia minuta</tp:taxon-name></italic> sp. n. maxillary palp ventral view <bold>14</bold> <italic><tp:taxon-name>Caledonotrichia bifida</tp:taxon-name></italic> sp. n. maxillary palp ventral view <bold>15</bold> <italic><tp:taxon-name>Caledonotrichia ouinnica</tp:taxon-name></italic>, sp. n. maxillary palp ventral view <bold>16</bold> <italic><tp:taxon-name>Caledonotrichia bifida</tp:taxon-name></italic>, sp. n. antennae <bold>17</bold>, <italic><tp:taxon-name>Caledonotrichia sykorai</tp:taxon-name></italic>, sp. n. antenna <bold>18</bold> <italic><tp:taxon-name>Caledonotrichia nyurga</tp:taxon-name></italic> Oláh &amp; Johanson antenna <bold>19</bold> <italic><tp:taxon-name>Caledonotrichia extensa</tp:taxon-name></italic> Kelley antenna <bold>20</bold> <italic><tp:taxon-name>Caledonotrichia illiesi</tp:taxon-name></italic> Sykora antenna.</p></caption><graphic xmlns:xlink="http://www.w3.org/1999/xlink" xlink:href="ZooKeys-287-059-g002.jpg" position="float" orientation="portrait" xlink:type="simple"/></fig><fig id="F3" position="float" orientation="portrait"><label>Figures 21–29.</label><caption><p><italic><tp:taxon-name>Caledonotrichia</tp:taxon-name></italic>, male genitalia. <bold>21</bold> <italic><tp:taxon-name>Caledonotrichia illiesi</tp:taxon-name></italic> Sykora ventral view <bold>22</bold> <italic><tp:taxon-name>Caledonotrichia illiesi</tp:taxon-name></italic> Sykora dorsal view <bold>23</bold> <italic><tp:taxon-name>Caledonotrichia minuta</tp:taxon-name></italic> sp. n. dorsal view <bold>24</bold> <italic><tp:taxon-name>Caledonotrichia minuta</tp:taxon-name></italic> sp. n. ventral view <bold>25</bold> <italic><tp:taxon-name>Caledonotrichia minuta</tp:taxon-name></italic> sp. n. phallic apparatus dorsal view <bold>26</bold> <italic><tp:taxon-name>Caledonotrichia minuta</tp:taxon-name></italic> sp. n. lateral view <bold>27</bold> <italic><tp:taxon-name>Caledonotrichia bifida</tp:taxon-name></italic>, sp. n. ventral view <bold>28</bold> <italic><tp:taxon-name>Caledonotrichia bifida</tp:taxon-name></italic>, sp. n. lateral view <bold>29</bold> <italic><tp:taxon-name>Caledonotrichia bifida</tp:taxon-name></italic> sp. n. dorsal view. Abbreviations: ix = segment IX, x = tergite X, v.l. = ventral lobe of gonopod, d.l. = dorsal lobe of gonopod, s.r. = sclerotised rod of subgenital process. </p></caption><graphic xmlns:xlink="http://www.w3.org/1999/xlink" xlink:href="ZooKeys-287-059-g003.jpg" position="float" orientation="portrait" xlink:type="simple"/></fig><fig id="F4" position="float" orientation="portrait"><label>Figures 30–35.</label><caption><p><italic><tp:taxon-name>Caledonotrichia</tp:taxon-name></italic>, male genitalia from Automontage photo. <bold>30</bold> <italic><tp:taxon-name>Caledonotrichia illiesi</tp:taxon-name></italic> Sykora ventral view <bold>31</bold> <italic><tp:taxon-name>Caledonotrichia illiesi</tp:taxon-name></italic> Sykora ventral side of dorsal lobes of gonopods <bold>32</bold> <italic><tp:taxon-name>Caledonotrichia illiesi</tp:taxon-name></italic> Sykora dorsal view <bold>33</bold> <italic><tp:taxon-name>Caledonotrichia minuta</tp:taxon-name></italic> sp. n. ventral view <bold>34</bold> <italic><tp:taxon-name>Caledonotrichia minuta</tp:taxon-name></italic> sp. n. ventral view of ventral side of dorsal lobes of gonopods <bold>35</bold> <italic><tp:taxon-name>Caledonotrichia minuta</tp:taxon-name></italic> sp. n. dorsal view. Abbreviations: ix = segment IX, x = tergite X, v.l. = ventral lobe of gonopod, d.l. = dorsal lobe of gonopod.</p></caption><graphic xmlns:xlink="http://www.w3.org/1999/xlink" xlink:href="ZooKeys-287-059-g004.jpg" position="float" orientation="portrait" xlink:type="simple"/></fig><fig id="F10" position="float" orientation="portrait"><label>Figures 71–73.</label><caption><p><italic><tp:taxon-name>Caledonotrichia</tp:taxon-name></italic>, female terminalia. <bold>71</bold> <italic><tp:taxon-name>Caledonotrichia illiesi</tp:taxon-name></italic> Sykora ventral view <bold>72</bold> <italic><tp:taxon-name>Caledonotrichia minuta</tp:taxon-name></italic>, sp. n. ventral view <bold>73</bold> <italic><tp:taxon-name>Caledonotrichia sykorai</tp:taxon-name></italic> sp. n. ventral view.</p></caption><graphic xmlns:xlink="http://www.w3.org/1999/xlink" xlink:href="ZooKeys-287-059-g010.jpg" position="float" orientation="portrait" xlink:type="simple"/></fig><fig id="F1" position="float" orientation="portrait"><label>Figures 1–10.</label><caption><p>Male <italic><tp:taxon-name>Caledonotrichia</tp:taxon-name></italic> head and wings from Automontage photo. <bold>1</bold> Head of <italic><tp:taxon-name>Caledonotrichia capensis</tp:taxon-name></italic> sp. n. dorsal view <bold>2</bold> Head of <italic><tp:taxon-name>Caledonotrichia vexilla</tp:taxon-name></italic> sp. n. dorsal view <bold>3</bold> <italic><tp:taxon-name>Caledonotrichia extensa</tp:taxon-name></italic> Kelley right forewing <bold>4</bold> <italic><tp:taxon-name>Caledonotrichia minuta</tp:taxon-name></italic> right forewing <bold>5</bold> <italic><tp:taxon-name>Caledonotrichia minor</tp:taxon-name></italic> Sykora right forewing <bold>6</bold> <italic><tp:taxon-name>Caledonotrichia ouinnica</tp:taxon-name></italic> sp. n. right fore and hind wing <bold>7</bold> <italic><tp:taxon-name>Caledonotrichia vexilla</tp:taxon-name></italic> sp. n. right forewing <bold>8</bold> <italic><tp:taxon-name>Caledonotrichia capensis</tp:taxon-name></italic> sp. n, right forewing <bold>9</bold> <italic><tp:taxon-name>Caledonotrichia charadra</tp:taxon-name></italic> Kelley right forewing <bold>10</bold> <italic><tp:taxon-name>Caledonotrichia charadra</tp:taxon-name></italic> Kelley right hind wing. Scale bars = 1.0 mm.</p></caption><graphic xmlns:xlink="http://www.w3.org/1999/xlink" xlink:href="ZooKeys-287-059-g001.jpg" position="float" orientation="portrait" xlink:type="simple"/></fig></tp:treatment-sec></tp:taxon-treatment>
