# Supplementary material for: The New Caledonian genus Caledonotrichia Sykora (Trichoptera, Insecta) reviewed, with descriptions of 6 new species
Source: Zookeys. 2013 Apr 11;(287):59–89. doi: 10.3897/zookeys.287.4615 (PMC3677356; doi:10.3897/zookeys.287.4615)
Supplement: XML Treatment for Caledonotrichia minuta [file zookeys.287.4615-treatment3.xml]

<!DOCTYPE tp:taxon-treatment
  PUBLIC "-//TaxonX//DTD Taxonomic Treatment Publishing DTD v0 20100105//EN" "tax-treatment-NSO.dtd">
<tp:taxon-treatment xmlns:tp="http://www.plazi.org/taxpub"><tp:treatment-meta><mixed-citation publication-type="journal"><person-group><name><surname>Wells</surname><given-names>Alice</given-names></name><name><surname>Johanson</surname><given-names>Kjell Arne</given-names></name><name><surname>Mary-Sasal</surname><given-names>Nathalie</given-names></name></person-group><article-title>The New Caledonian genus 
                    <italic>Caledonotrichia</italic> Sykora (Trichoptera, Insecta) reviewed, with descriptions of 6 new species</article-title><source>Zookeys</source><day>11</day><month>4</month><year>2013</year><volume>2013</volume><issue>287</issue><fpage>59</fpage><lpage>89</lpage><pub-id pub-id-type="doi">10.3897/zookeys.287.4615</pub-id></mixed-citation></tp:treatment-meta><tp:nomenclature><tp:taxon-name>
                        <tp:taxon-name-part taxon-name-part-type="genus">Caledonotrichia</tp:taxon-name-part>
                        <tp:taxon-name-part taxon-name-part-type="species">minuta</tp:taxon-name-part>
                    <object-id xmlns:xlink="http://www.w3.org/1999/xlink" xlink:type="simple">urn:lsid:zoobank.org:act:383499C5-C46C-4F4A-99B7-DD93A865AA64</object-id>
								<object-id xmlns:xlink="http://www.w3.org/1999/xlink" xlink:type="simple">http://species-id.net/wiki/Caledonotrichia_minuta</object-id>
								</tp:taxon-name><tp:taxon-status xmlns:xlink="http://www.w3.org/1999/xlink" xlink:type="simple">sp. n.</tp:taxon-status><xref ref-type="fig" rid="F1">Figs 4</xref><xref ref-type="fig" rid="F2">13</xref><xref ref-type="fig" rid="F3">23–26</xref><xref ref-type="fig" rid="F4">33–35</xref><xref ref-type="fig" rid="F10">72</xref></tp:nomenclature><tp:treatment-sec sec-type="Diagnosis"><title>Diagnosis.</title><p>Males very closely resemble <italic><tp:taxon-name>Caledonotrichia illiesi</tp:taxon-name></italic> and <italic><tp:taxon-name>Caledonotrichia bifida</tp:taxon-name></italic> sp. n., both of which have wings without scales and both lobes of gonopods rounded, but <italic><tp:taxon-name>Caledonotrichia minuta</tp:taxon-name></italic> differs from <italic><tp:taxon-name>Caledonotrichia illiesi</tp:taxon-name></italic> by smaller size and far less robust appearance, antennae shorter than wings, and in male genitalia dorsal lobe of gonopods more broadly rounded and bat-shaped, and from <italic><tp:taxon-name>Caledonotrichia bifida</tp:taxon-name></italic> sp. n. by having ventral lobes of gonopods almost equal length to dorsal lobes, dorsal lobes more broadly rounded, and sclerotised rods of subgenital process with only small irregularity subapically, not bifid apically as in <italic><tp:taxon-name>Caledonotrichia bifida</tp:taxon-name></italic> sp. n.</p></tp:treatment-sec><tp:treatment-sec sec-type="Description"><title>Description, male.</title><p>Head rounded in dorsal view, as in <italic><tp:taxon-name>Caledonotrichia capensis</tp:taxon-name></italic> sp. n. (<xref ref-type="fig" rid="F1">Fig. 1</xref>).</p><p><!--PageBreak-->Antennae, male with 23–24 flagellomeres, female with 22 flagellomeres; in male, proximal flagellomeres elongate cylindrical, length not more than 2× width, more distal flagellomeres subquadrate. Male maxillary palps (<xref ref-type="fig" rid="F2">Fig. 13</xref>) similar to those of <italic><tp:taxon-name>Caledonotrichia illiesi</tp:taxon-name></italic>, with basal 2 segments short and rounded, rest cylindrical: segment 3 about 4× maximum width, segment 4 length about 2× width, segment 5 elongate, length almost 6× width. Forewing length, male 1.5–2.2 mm (n=10); female 2.0–2.5 mm (n=10). Male forewing (<xref ref-type="fig" rid="F1">Fig. 4</xref>) without scales, narrow, apically acute, with up<!--PageBreak-->right bristles on costal vein, hair on distal two thirds of costal margin with strongly curved tips as in <italic><tp:taxon-name>Caledonotrichia illiesi</tp:taxon-name></italic>.</p><p>Genitalia (<xref ref-type="fig" rid="F3">Figs 23–26</xref>, <xref ref-type="fig" rid="F4">33–35</xref>): Abdominal segment IX broadly rounded proximally, distal margin of sternite shallowly excavated medially. Tergite X, tapered slightly to broad, slightly concave apex. Gonopods in ventral view with ventral lobes elongate club-shaped, dorsal lobes broadly rounded, mesal process digitiform, well developed, without setae; axillary seta well developed, acute apically. Sclerotised rods of subgenital process, simple, a slight irregularity below apex. Phallic apparatus elongate, almost straight, broadly rounded distally, with a slender almost straight spiny paramere.</p><p>Female terminalia (<xref ref-type="fig" rid="F10">Fig. 72</xref>). Abdominal segment VII bearing fringe of dense short setae distally and apically a short, membranous collar bearing sparsely arranged setae marginally, sternite with a small medial prominence apically; abdominal segments VIII–X forming slender telescopic oviscapt.</p></tp:treatment-sec><tp:treatment-sec sec-type="Material examined"><title>Material examined.</title><p>Holotype male: New Caledonia: approx 10 km SW of Houailou on Houailou-Bourail road, small fall, 26.xii.1998, A. Wells (MNHP).</p><p>Paratypes: 10 males, same data as for holotype (ANIC); 4 males, approx 10 km NW Hienghène, small stream, 25.xii.1998, A. Wells (ANIC); 3 males, approx 15 km SW Thio on Boulouparis-Thio road, 28.xii.1998, A. Wells (ANIC); 1 male, 1 female (on slides), Province Sud, Mt. Dzumac, source stream of Ouinne River, near crosspoint to mountain track, <named-content xmlns:xlink="http://www.w3.org/1999/xlink" content-type="dwc:verbatimCoordinates" xlink:type="simple">22°02.073’S, 166°28.460’E</named-content>, 810 m, 18.xi–4.xii.2003, Malaise trap, loc#030, K. A. Johanson (SMNH); 11 males, Province Sud, Mt Rembai, River Xwâ Be, upstream bridge on road Sarraméa-Koh, <named-content xmlns:xlink="http://www.w3.org/1999/xlink" content-type="dwc:verbatimCoordinates" xlink:type="simple">21°33.877’S, 165°49.922’E</named-content>, loc 157F-k, Malaise trap, 8.vii–4.viii.2007, R. Pöllabauer (SMNH); 28 males, Chute S of Col d’Amieu on Sarraméa-Thio road, 2.iv.2012, A. Wells &amp; S. Cazères (ANIC).</p><p>Other material examined: 1 male, Chute approx 15 km N Col d’Amieu on Boulouparis-Thio road, 27.xi.1998, A. Wells, ANIC; 1 male, Province Sud, stony stream draining Lac Yaté, 200 m, loc 5, <named-content xmlns:xlink="http://www.w3.org/1999/xlink" content-type="dwc:verbatimCoordinates" xlink:type="simple">22°08.795'S, 166°42.313'E</named-content>, Malaise trap 13–16.xi.2001, Johanson, Pape &amp; Viklund (NHRS); 9 males, 14 females, Province Sud, Sarraméa, 290 m, stony forest stream, loc 13 <named-content xmlns:xlink="http://www.w3.org/1999/xlink" content-type="dwc:verbatimCoordinates" xlink:type="simple">21°37.097'S 165°49.351'E</named-content>, Malaise trap, 18–21.xi.2001, Johanson, Pape &amp; Viklund (NHRS); 55 males, 18 females, Province Sud, Col d'Amieu, 323 m, small stony river, loc 24, <named-content xmlns:xlink="http://www.w3.org/1999/xlink" content-type="dwc:verbatimCoordinates" xlink:type="simple">21°34.844'S, 165°49.677'E</named-content>, Malaise trap, 30.xi–5.xii.2001, Johanson, Pape &amp; Viklund (NHRS); numerous males, females, Province Sud, Col d'Amieu, 319 m, small stony river, loc 23, <named-content xmlns:xlink="http://www.w3.org/1999/xlink" content-type="dwc:verbatimCoordinates" xlink:type="simple">21°34.720'S, 165°49.620'E</named-content>, Malaise trap, 30.xi–5.xii.2001, Johanson, Pape &amp; Viklund (NHRS); numerous males, females, Province Sud, Monts des Koghis, ca 300 m S Koghi Restaurant, <named-content xmlns:xlink="http://www.w3.org/1999/xlink" content-type="dwc:verbatimCoordinates" xlink:type="simple">22.18288°S, 166.50167°E</named-content>, 417 m, 2–16.xi.2003, Malaise trap, loc#004, K. A. Johanson (NHRS); 1 male, Province Sud, stream draining to Marais de la Rivière Blanche, 1.35 km S Pont Pérignon, <named-content xmlns:xlink="http://www.w3.org/1999/xlink" content-type="dwc:verbatimCoordinates" xlink:type="simple">22°08.496'S, 166°42.152'E</named-content>, 180 m, 6–16.xi.2003, Malaise trap, loc#009, K. A. Johanson (NHRS); 8 males, 29 females, Province Sud, stream draining to Marais de la Rivière Blanche, 2.25 km SW Pont Pérignon, <named-content xmlns:xlink="http://www.w3.org/1999/xlink" content-type="dwc:verbatimCoordinates" xlink:type="simple">22.14158°S, 166.67993°E</named-content>, 157 m, 6–16.xi.2003, Malaise trap, loc#010, K. A. Johanson (NHRS); males, females, Province Sud, side stream to Rivière Blanche, 10.75 km SW Pont Pérignon, <named-content xmlns:xlink="http://www.w3.org/1999/xlink" content-type="dwc:verbatimCoordinates" xlink:type="simple">22°10.073'S, 166°39.903'E</named-content>, 180 m, 6–16.xi.2003, Malaise trap, loc#012, K. A. Johanson (NHRS); <!--PageBreak-->males, Province Sud, Monts Kwa Ne Mwa, on road between Noumea and Yaté, 2.0 km E Pic Mouirange, <named-content xmlns:xlink="http://www.w3.org/1999/xlink" content-type="dwc:verbatimCoordinates" xlink:type="simple">22°12.356'S, 166°40.798'E</named-content>, 220 m, 7–16.xi.2003, Malaise trap, loc#014, K. A. Johanson (NHRS); 6 males, Province Sud, Monts des Koghis, ca 800 m <!--PageBreak-->S Koghi Restaurant, <named-content xmlns:xlink="http://www.w3.org/1999/xlink" content-type="dwc:verbatimCoordinates" xlink:type="simple">22.18311°S, 166.50564°E</named-content>, 460 m, 10–26.xi.2003, Malaise trap, loc#019, K. A. Johanson (NHRS); 1 male, 4 females (male, female on slides), Province Sud, Mt. Dzumac, source stream of Ouinne River, near crosspoint to mountain track, <named-content xmlns:xlink="http://www.w3.org/1999/xlink" content-type="dwc:verbatimCoordinates" xlink:type="simple">22°02.073'S, 166°28.460'E</named-content>, 810 m, 18.xi–4.xii.2003, Malaise trap, loc#030, K. A. Johanson (NHRS); 2 males, 5 females, Province Sud, Monts des Koghis, ca 800 m S Koghi Restaurant, <named-content xmlns:xlink="http://www.w3.org/1999/xlink" content-type="dwc:verbatimCoordinates" xlink:type="simple">22.18406°S, 166.50383°E</named-content>, 420 m, 1126.xi.2003, Malaise trap, loc#022, K. A. Johanson (NHRS); 3 males, 2 females, Province Sud, Hwa Hace Mt., Hwa Motu River, at Pont Wamuttu, 1.0 km E Nassirah, about 200 m upstream bridge, <named-content xmlns:xlink="http://www.w3.org/1999/xlink" content-type="dwc:verbatimCoordinates" xlink:type="simple">21°48.094'S, 166°04.298'E</named-content>, 137 m, 20.xi–12.xii.2003, Malaise trap, loc#034, K. A. Johanson (NHRS); 2 males, 1 female, Province Nord, Wemwâdiu stream, 850 m E summit Kögi Mt., 5 m upstream road, about 200 m S Tiwaka River, <named-content xmlns:xlink="http://www.w3.org/1999/xlink" content-type="dwc:verbatimCoordinates" xlink:type="simple">20°49.020'S, 165°14.165'E</named-content>, 24 m, 6–27.xii.2003, Malaise trap, loc#067, K. A. Johanson (NHRS); 3 <!--PageBreak-->males, Province Nord, Wé Caot Stream, draining NNE side of Mt. Panié, 0.9 km NW Cascade de Tao, <named-content xmlns:xlink="http://www.w3.org/1999/xlink" content-type="dwc:verbatimCoordinates" xlink:type="simple">20°33.311'S, 164°48.064'E</named-content>, 18.xii.2003, light trap, loc#084, K. A. Johanson (NHRS); numerous males, females, Province Sud, W slope Mt. Ningua, Kwé Néco Stream, at Camp Jacob, 3.9 km W summit of Mt. Ningua, on Boulouparis–Thio Road, about 50 m upstream road, <named-content xmlns:xlink="http://www.w3.org/1999/xlink" content-type="dwc:verbatimCoordinates" xlink:type="simple">21°44.083'S, 166°06.298'E</named-content>, 117 m, 29.xi.2003–12.xii.2003, Malaise trap, loc#053, K. A. Johanson (NHRS); numerous males, females, Province Nord, Ponandou Tiôgé River at Kögi, 3.9 km SSW Touho, <named-content xmlns:xlink="http://www.w3.org/1999/xlink" content-type="dwc:verbatimCoordinates" xlink:type="simple">20°49.043'S, 165°13.551'E</named-content>, 25 m, 26.xii.2003, light trap, loc#100, K. A. Johanson (NHRS); males, females, Province Sud, W slope Mt. Ningua, Kwé Néco Stream, 3.9 km W summit of Mt. Ningua, on Boulouparis–Thio Road, about 50 m upstream road, <named-content xmlns:xlink="http://www.w3.org/1999/xlink" content-type="dwc:verbatimCoordinates" xlink:type="simple">21°44.359'S, 166°06.009'E</named-content>, 117 m, 20.xi–12.xii.2003, Malaise trap, loc#035, K. A. Johanson (NHRS); 3 males, Province Nord, 50 m upstream bridge on Hienghène-Tnèdo road, 3.9 km S summit of Mt. Tnèda, 2.2 km E Tnèdo, <named-content xmlns:xlink="http://www.w3.org/1999/xlink" content-type="dwc:verbatimCoordinates" xlink:type="simple">20°43.085'S, 164°49.928'E</named-content>, 29 m, 7.xii.2003, light trap, loc#071, K. A. Johanson (NHRS); 6 males, 15 females, Province Sud, stream crossing way to sanatorium 2.3 km E St Laurent, ca. 150 m upstream bridge, <named-content xmlns:xlink="http://www.w3.org/1999/xlink" content-type="dwc:verbatimCoordinates" xlink:type="simple">22°04.484'S, 166°19.910'E</named-content>, loc 027, Malaise trap, 17–19.x.2006, K. A. Johanson &amp; M. Espeland (NHRS); 2 males, 2 females, Province Sud, stream crossing way to sanatorium 2.3 km E St Laurent, ca. 150 m upstream bridge, <named-content xmlns:xlink="http://www.w3.org/1999/xlink" content-type="dwc:verbatimCoordinates" xlink:type="simple">22°04.484'S, 166°19.910'E</named-content>, loc 027, Malaise trap, 17–19.x.2006, K. A. Johanson &amp; M. Espeland (NHRS); 11 males, numerous females, Province Nord, Ponandou Tiôgé River at Kögi, 3.9 km SSW Touho, <named-content xmlns:xlink="http://www.w3.org/1999/xlink" content-type="dwc:verbatimCoordinates" xlink:type="simple">20°49.043'S, 165°13.551'E</named-content>, 25 m, 26.xii.2003, light trap, loc#100, K. A. Johanson (NHRS).</p><fig id="F11" position="float" orientation="portrait"><label>Figure 74.</label><caption><p>Steep waterfall at Col d’Amieu, Southern Province, New Caledonia, 2.iv.2012, where adults of <italic><tp:taxon-name>Caledonotrichia minuta</tp:taxon-name></italic> sp. n. were collected by Sylvie Cazères (on photo) using a sweep-net and aspirator.</p></caption><graphic xmlns:xlink="http://www.w3.org/1999/xlink" xlink:href="ZooKeys-287-059-g011.jpg" position="float" orientation="portrait" xlink:type="simple"/></fig></tp:treatment-sec><tp:treatment-sec sec-type="Etymology"><title>Etymology.</title><p><italic><tp:taxon-name>Minuta</tp:taxon-name></italic>, name referring to the small size of the species.</p></tp:treatment-sec><tp:treatment-sec sec-type="Remarks"><title>Remarks.</title><p>This species appears to be widespread and often abundant but, like most of the <italic><tp:taxon-name>Caledonotrichia</tp:taxon-name></italic> species, is hard to identify with certainty unless it is mounted on a microscope slide. Thus, only a small number of specimens are designated as paratypes. Considerable numbers of these tiny mostly jet black caddisflies, with shiny silver areas of setae on their wings, most of them males, were seen running around in bright sunlight on exposed rocks at waterfalls. <xref ref-type="fig" rid="F11">Fig. 74</xref> shows a locality where a large number of specimens, mostly males, of this species were collected by sweep net.</p></tp:treatment-sec><tp:treatment-sec><!--Section generated to contain objects referenced in tp:taxon-treatment.--><fig id="F1" position="float" orientation="portrait"><label>Figures 1–10.</label><caption><p>Male <italic><tp:taxon-name>Caledonotrichia</tp:taxon-name></italic> head and wings from Automontage photo. <bold>1</bold> Head of <italic><tp:taxon-name>Caledonotrichia capensis</tp:taxon-name></italic> sp. n. dorsal view <bold>2</bold> Head of <italic><tp:taxon-name>Caledonotrichia vexilla</tp:taxon-name></italic> sp. n. dorsal view <bold>3</bold> <italic><tp:taxon-name>Caledonotrichia extensa</tp:taxon-name></italic> Kelley right forewing <bold>4</bold> <italic><tp:taxon-name>Caledonotrichia minuta</tp:taxon-name></italic> right forewing <bold>5</bold> <italic><tp:taxon-name>Caledonotrichia minor</tp:taxon-name></italic> Sykora right forewing <bold>6</bold> <italic><tp:taxon-name>Caledonotrichia ouinnica</tp:taxon-name></italic> sp. n. right fore and hind wing <bold>7</bold> <italic><tp:taxon-name>Caledonotrichia vexilla</tp:taxon-name></italic> sp. n. right forewing <bold>8</bold> <italic><tp:taxon-name>Caledonotrichia capensis</tp:taxon-name></italic> sp. n, right forewing <bold>9</bold> <italic><tp:taxon-name>Caledonotrichia charadra</tp:taxon-name></italic> Kelley right forewing <bold>10</bold> <italic><tp:taxon-name>Caledonotrichia charadra</tp:taxon-name></italic> Kelley right hind wing. Scale bars = 1.0 mm.</p></caption><graphic xmlns:xlink="http://www.w3.org/1999/xlink" xlink:href="ZooKeys-287-059-g001.jpg" position="float" orientation="portrait" xlink:type="simple"/></fig><fig id="F2" position="float" orientation="portrait"><label>Figures 11–20.</label><caption><p>Male <italic><tp:taxon-name>Caledonotrichia</tp:taxon-name></italic> maxillary palp and distal part of antenna from Automontage photo. <bold>11</bold> <italic><tp:taxon-name>Caledonotrichia extensa</tp:taxon-name></italic> Kelley maxillary palp ventral view <bold>12</bold> male maxillary palp ventral view showing area of sensilla on segment 3 <bold>13</bold> <italic><tp:taxon-name>Caledonotrichia minuta</tp:taxon-name></italic> sp. n. maxillary palp ventral view <bold>14</bold> <italic><tp:taxon-name>Caledonotrichia bifida</tp:taxon-name></italic> sp. n. maxillary palp ventral view <bold>15</bold> <italic><tp:taxon-name>Caledonotrichia ouinnica</tp:taxon-name></italic>, sp. n. maxillary palp ventral view <bold>16</bold> <italic><tp:taxon-name>Caledonotrichia bifida</tp:taxon-name></italic>, sp. n. antennae <bold>17</bold>, <italic><tp:taxon-name>Caledonotrichia sykorai</tp:taxon-name></italic>, sp. n. antenna <bold>18</bold> <italic><tp:taxon-name>Caledonotrichia nyurga</tp:taxon-name></italic> Oláh &amp; Johanson antenna <bold>19</bold> <italic><tp:taxon-name>Caledonotrichia extensa</tp:taxon-name></italic> Kelley antenna <bold>20</bold> <italic><tp:taxon-name>Caledonotrichia illiesi</tp:taxon-name></italic> Sykora antenna.</p></caption><graphic xmlns:xlink="http://www.w3.org/1999/xlink" xlink:href="ZooKeys-287-059-g002.jpg" position="float" orientation="portrait" xlink:type="simple"/></fig><fig id="F3" position="float" orientation="portrait"><label>Figures 21–29.</label><caption><p><italic><tp:taxon-name>Caledonotrichia</tp:taxon-name></italic>, male genitalia. <bold>21</bold> <italic><tp:taxon-name>Caledonotrichia illiesi</tp:taxon-name></italic> Sykora ventral view <bold>22</bold> <italic><tp:taxon-name>Caledonotrichia illiesi</tp:taxon-name></italic> Sykora dorsal view <bold>23</bold> <italic><tp:taxon-name>Caledonotrichia minuta</tp:taxon-name></italic> sp. n. dorsal view <bold>24</bold> <italic><tp:taxon-name>Caledonotrichia minuta</tp:taxon-name></italic> sp. n. ventral view <bold>25</bold> <italic><tp:taxon-name>Caledonotrichia minuta</tp:taxon-name></italic> sp. n. phallic apparatus dorsal view <bold>26</bold> <italic><tp:taxon-name>Caledonotrichia minuta</tp:taxon-name></italic> sp. n. lateral view <bold>27</bold> <italic><tp:taxon-name>Caledonotrichia bifida</tp:taxon-name></italic>, sp. n. ventral view <bold>28</bold> <italic><tp:taxon-name>Caledonotrichia bifida</tp:taxon-name></italic>, sp. n. lateral view <bold>29</bold> <italic><tp:taxon-name>Caledonotrichia bifida</tp:taxon-name></italic> sp. n. dorsal view. Abbreviations: ix = segment IX, x = tergite X, v.l. = ventral lobe of gonopod, d.l. = dorsal lobe of gonopod, s.r. = sclerotised rod of subgenital process. </p></caption><graphic xmlns:xlink="http://www.w3.org/1999/xlink" xlink:href="ZooKeys-287-059-g003.jpg" position="float" orientation="portrait" xlink:type="simple"/></fig><fig id="F4" position="float" orientation="portrait"><label>Figures 30–35.</label><caption><p><italic><tp:taxon-name>Caledonotrichia</tp:taxon-name></italic>, male genitalia from Automontage photo. <bold>30</bold> <italic><tp:taxon-name>Caledonotrichia illiesi</tp:taxon-name></italic> Sykora ventral view <bold>31</bold> <italic><tp:taxon-name>Caledonotrichia illiesi</tp:taxon-name></italic> Sykora ventral side of dorsal lobes of gonopods <bold>32</bold> <italic><tp:taxon-name>Caledonotrichia illiesi</tp:taxon-name></italic> Sykora dorsal view <bold>33</bold> <italic><tp:taxon-name>Caledonotrichia minuta</tp:taxon-name></italic> sp. n. ventral view <bold>34</bold> <italic><tp:taxon-name>Caledonotrichia minuta</tp:taxon-name></italic> sp. n. ventral view of ventral side of dorsal lobes of gonopods <bold>35</bold> <italic><tp:taxon-name>Caledonotrichia minuta</tp:taxon-name></italic> sp. n. dorsal view. Abbreviations: ix = segment IX, x = tergite X, v.l. = ventral lobe of gonopod, d.l. = dorsal lobe of gonopod.</p></caption><graphic xmlns:xlink="http://www.w3.org/1999/xlink" xlink:href="ZooKeys-287-059-g004.jpg" position="float" orientation="portrait" xlink:type="simple"/></fig><fig id="F10" position="float" orientation="portrait"><label>Figures 71–73.</label><caption><p><italic><tp:taxon-name>Caledonotrichia</tp:taxon-name></italic>, female terminalia. <bold>71</bold> <italic><tp:taxon-name>Caledonotrichia illiesi</tp:taxon-name></italic> Sykora ventral view <bold>72</bold> <italic><tp:taxon-name>Caledonotrichia minuta</tp:taxon-name></italic>, sp. n. ventral view <bold>73</bold> <italic><tp:taxon-name>Caledonotrichia sykorai</tp:taxon-name></italic> sp. n. ventral view.</p></caption><graphic xmlns:xlink="http://www.w3.org/1999/xlink" xlink:href="ZooKeys-287-059-g010.jpg" position="float" orientation="portrait" xlink:type="simple"/></fig></tp:treatment-sec></tp:taxon-treatment>
