# Supplementary material for: The New Caledonian genus Caledonotrichia Sykora (Trichoptera, Insecta) reviewed, with descriptions of 6 new species
Source: Zookeys. 2013 Apr 11;(287):59–89. doi: 10.3897/zookeys.287.4615 (PMC3677356; doi:10.3897/zookeys.287.4615)
Supplement: XML Treatment for Caledonotrichia bifida [file zookeys.287.4615-treatment4.xml]

<!DOCTYPE tp:taxon-treatment
  PUBLIC "-//TaxonX//DTD Taxonomic Treatment Publishing DTD v0 20100105//EN" "tax-treatment-NSO.dtd">
<tp:taxon-treatment xmlns:tp="http://www.plazi.org/taxpub"><tp:treatment-meta><mixed-citation publication-type="journal"><person-group><name><surname>Wells</surname><given-names>Alice</given-names></name><name><surname>Johanson</surname><given-names>Kjell Arne</given-names></name><name><surname>Mary-Sasal</surname><given-names>Nathalie</given-names></name></person-group><article-title>The New Caledonian genus 
                    <italic>Caledonotrichia</italic> Sykora (Trichoptera, Insecta) reviewed, with descriptions of 6 new species</article-title><source>Zookeys</source><day>11</day><month>4</month><year>2013</year><volume>2013</volume><issue>287</issue><fpage>59</fpage><lpage>89</lpage><pub-id pub-id-type="doi">10.3897/zookeys.287.4615</pub-id></mixed-citation></tp:treatment-meta><tp:nomenclature><tp:taxon-name>
                        <tp:taxon-name-part taxon-name-part-type="genus">Caledonotrichia</tp:taxon-name-part>
                        <tp:taxon-name-part taxon-name-part-type="species">bifida</tp:taxon-name-part>
                    <object-id xmlns:xlink="http://www.w3.org/1999/xlink" xlink:type="simple">urn:lsid:zoobank.org:act:66E69363-3948-43E6-8920-23136A78D4AA</object-id>
								<object-id xmlns:xlink="http://www.w3.org/1999/xlink" xlink:type="simple">http://species-id.net/wiki/Caledonotrichia_bifida</object-id>
								</tp:taxon-name><tp:taxon-status xmlns:xlink="http://www.w3.org/1999/xlink" xlink:type="simple">sp. n.</tp:taxon-status><xref ref-type="fig" rid="F2">Figs 14, 16</xref><xref ref-type="fig" rid="F3">27–29</xref><xref ref-type="fig" rid="F6">44</xref></tp:nomenclature><tp:treatment-sec sec-type="Diagnosis"><title>Diagnosis.</title><p>Males very closely resembling <italic><tp:taxon-name>Caledonotrichia illiesi</tp:taxon-name></italic> and <italic><tp:taxon-name>Caledonotrichia minuta</tp:taxon-name></italic> sp. n., with which they share the features of wings without scales and both lobes of gonopods rounded. Like <italic><tp:taxon-name>Caledonotrichia minuta</tp:taxon-name></italic>, they differ from <italic><tp:taxon-name>Caledonotrichia illiesi</tp:taxon-name></italic> by their smaller size and far less robust appearance, and shorter antennae; they are distinguished from <italic><tp:taxon-name>Caledonotrichia minuta</tp:taxon-name></italic> by having the ventral lobes of gonopods about half as long as dorsal lobes, dorsal lobes less broadly rounded, and sclerotised rods of subgenital process bifid apically, but not dilated as in <italic><tp:taxon-name>Caledonotrichia minor</tp:taxon-name></italic>.</p><!--PageBreak--></tp:treatment-sec><tp:treatment-sec sec-type="Description"><title>Description, male.</title><p>Head. Rounded in dorsal view, as in <italic><tp:taxon-name>Caledonotrichia capensis</tp:taxon-name></italic> sp. n. (<xref ref-type="fig" rid="F1">Fig. 1</xref>). Antennae (<xref ref-type="fig" rid="F2">Fig. 16</xref>) with 22–23 flagellomeres; most flagellomeres elongate-cylindrical with ends angled obliquely, not more than 2.5× width. Maxillary palps (<xref ref-type="fig" rid="F2">Fig. 14</xref>) with basal segment short and rounded, segments 2, 3 and 5 cylindrical, segments 3 and 5 length about 3× maximum width, segment 4 subquadrate.</p><p>Wings. Forewing length, 1.8–2.0 mm (n=5); forewing without scales.</p><p>Genitalia (<xref ref-type="fig" rid="F3">Figs 27–29</xref>, <xref ref-type="fig" rid="F6">44</xref>). Abdominal segment IX truncate proximally, distal margin of sternite shallowly excavated medially, bearing robust elongate setae. Tergite X, tapered slightly, apical margin concave. Gonopods in ventral view with ventral lobes scarcely longer than wide, dorsal lobes about with length about 2× width, twice length of ventral lobes, mesal process digitiform, well developed, without setae; axillary seta slender, acute apically. Sclerotised rods of subgenital process narrowly bifid apically (arrow in <xref ref-type="fig" rid="F3">Fig. 27</xref>). Phallic apparatus elongate, slender in proximal 2/3, stouter distally, with a slender spiny paramere.</p></tp:treatment-sec><tp:treatment-sec sec-type="Material examined"><title>Material examined.</title><p>Holotype male: New Caledonia: Province Sud, Sarraméa, 220 m, forest stream, loc 10 <named-content xmlns:xlink="http://www.w3.org/1999/xlink" content-type="dwc:verbatimCoordinates" xlink:type="simple">21°37.883'S, 165°51.958'E</named-content>, Malaise trap, 18–21.xi.2001, Johanson, Pape &amp; Viklund (MNHP).</p><p>Paratypes: New Caledonia: 1 male, collected with holotype; 3 males, Province Sud, W slope Mt. Ningua, Kwé Néco, Stream, at Camp Jacob, 3.7 km WNW summit of Mt. Ningua, on Boulouparis—Thio Road, about 50 m upstream road, <named-content xmlns:xlink="http://www.w3.org/1999/xlink" content-type="dwc:verbatimCoordinates" xlink:type="simple">21°43.613'S, 166°06.567'E</named-content>, 150 m, 29.xi–12.xii.2003, Malaise trap, loc#054, K. A. Johanson (NHRS); 2 males, Province Nord, Wan Pwé On Stream, draining NNE side of Mt. Panié, 3.9 km NW Cascade de Tao, <named-content xmlns:xlink="http://www.w3.org/1999/xlink" content-type="dwc:verbatimCoordinates" xlink:type="simple">20°31.820'S, 164°47.016'E</named-content>, 18.xii.2003, light trap, loc#085, K. A. Johanson (NHRS).</p></tp:treatment-sec><tp:treatment-sec sec-type="Etymology"><title>Etymology.</title><p>In reference to the bilobed apices of the sclerotised rods in the male genitalia.</p></tp:treatment-sec><tp:treatment-sec><!--Section generated to contain objects referenced in tp:taxon-treatment.--><fig id="F2" position="float" orientation="portrait"><label>Figures 11–20.</label><caption><p>Male <italic><tp:taxon-name>Caledonotrichia</tp:taxon-name></italic> maxillary palp and distal part of antenna from Automontage photo. <bold>11</bold> <italic><tp:taxon-name>Caledonotrichia extensa</tp:taxon-name></italic> Kelley maxillary palp ventral view <bold>12</bold> male maxillary palp ventral view showing area of sensilla on segment 3 <bold>13</bold> <italic><tp:taxon-name>Caledonotrichia minuta</tp:taxon-name></italic> sp. n. maxillary palp ventral view <bold>14</bold> <italic><tp:taxon-name>Caledonotrichia bifida</tp:taxon-name></italic> sp. n. maxillary palp ventral view <bold>15</bold> <italic><tp:taxon-name>Caledonotrichia ouinnica</tp:taxon-name></italic>, sp. n. maxillary palp ventral view <bold>16</bold> <italic><tp:taxon-name>Caledonotrichia bifida</tp:taxon-name></italic>, sp. n. antennae <bold>17</bold>, <italic><tp:taxon-name>Caledonotrichia sykorai</tp:taxon-name></italic>, sp. n. antenna <bold>18</bold> <italic><tp:taxon-name>Caledonotrichia nyurga</tp:taxon-name></italic> Oláh &amp; Johanson antenna <bold>19</bold> <italic><tp:taxon-name>Caledonotrichia extensa</tp:taxon-name></italic> Kelley antenna <bold>20</bold> <italic><tp:taxon-name>Caledonotrichia illiesi</tp:taxon-name></italic> Sykora antenna.</p></caption><graphic xmlns:xlink="http://www.w3.org/1999/xlink" xlink:href="ZooKeys-287-059-g002.jpg" position="float" orientation="portrait" xlink:type="simple"/></fig><fig id="F3" position="float" orientation="portrait"><label>Figures 21–29.</label><caption><p><italic><tp:taxon-name>Caledonotrichia</tp:taxon-name></italic>, male genitalia. <bold>21</bold> <italic><tp:taxon-name>Caledonotrichia illiesi</tp:taxon-name></italic> Sykora ventral view <bold>22</bold> <italic><tp:taxon-name>Caledonotrichia illiesi</tp:taxon-name></italic> Sykora dorsal view <bold>23</bold> <italic><tp:taxon-name>Caledonotrichia minuta</tp:taxon-name></italic> sp. n. dorsal view <bold>24</bold> <italic><tp:taxon-name>Caledonotrichia minuta</tp:taxon-name></italic> sp. n. ventral view <bold>25</bold> <italic><tp:taxon-name>Caledonotrichia minuta</tp:taxon-name></italic> sp. n. phallic apparatus dorsal view <bold>26</bold> <italic><tp:taxon-name>Caledonotrichia minuta</tp:taxon-name></italic> sp. n. lateral view <bold>27</bold> <italic><tp:taxon-name>Caledonotrichia bifida</tp:taxon-name></italic>, sp. n. ventral view <bold>28</bold> <italic><tp:taxon-name>Caledonotrichia bifida</tp:taxon-name></italic>, sp. n. lateral view <bold>29</bold> <italic><tp:taxon-name>Caledonotrichia bifida</tp:taxon-name></italic> sp. n. dorsal view. Abbreviations: ix = segment IX, x = tergite X, v.l. = ventral lobe of gonopod, d.l. = dorsal lobe of gonopod, s.r. = sclerotised rod of subgenital process. </p></caption><graphic xmlns:xlink="http://www.w3.org/1999/xlink" xlink:href="ZooKeys-287-059-g003.jpg" position="float" orientation="portrait" xlink:type="simple"/></fig><fig id="F6" position="float" orientation="portrait"><label>Figures 44–50.</label><caption><p><italic><tp:taxon-name>Caledonotrichia</tp:taxon-name></italic>, male genitalia from Automontage photo. <bold>44</bold> <italic><tp:taxon-name>Caledonotrichia bifida</tp:taxon-name></italic> sp. n. ventral view <bold>45</bold> <italic><tp:taxon-name>Caledonotrichia ouinnica</tp:taxon-name></italic> sp. n. ventral view <bold>46</bold> <italic><tp:taxon-name>Caledonotrichia minor</tp:taxon-name></italic> Sykora ventral view <bold>47</bold> <italic><tp:taxon-name>Caledonotrichia minor</tp:taxon-name></italic> Sykora dorsal view <bold>48</bold> <italic><tp:taxon-name>Caledonotrichia vexilla</tp:taxon-name></italic> sp. n. ventral view <bold>49</bold> <italic><tp:taxon-name>Caledonotrichia vexilla</tp:taxon-name></italic> sp. n. ventral side of dorsal lobes of gonopods <bold>50</bold> <italic><tp:taxon-name>Caledonotrichia vexilla</tp:taxon-name></italic> sp. n. dorsal view.</p></caption><graphic xmlns:xlink="http://www.w3.org/1999/xlink" xlink:href="ZooKeys-287-059-g006.jpg" position="float" orientation="portrait" xlink:type="simple"/></fig><fig id="F1" position="float" orientation="portrait"><label>Figures 1–10.</label><caption><p>Male <italic><tp:taxon-name>Caledonotrichia</tp:taxon-name></italic> head and wings from Automontage photo. <bold>1</bold> Head of <italic><tp:taxon-name>Caledonotrichia capensis</tp:taxon-name></italic> sp. n. dorsal view <bold>2</bold> Head of <italic><tp:taxon-name>Caledonotrichia vexilla</tp:taxon-name></italic> sp. n. dorsal view <bold>3</bold> <italic><tp:taxon-name>Caledonotrichia extensa</tp:taxon-name></italic> Kelley right forewing <bold>4</bold> <italic><tp:taxon-name>Caledonotrichia minuta</tp:taxon-name></italic> right forewing <bold>5</bold> <italic><tp:taxon-name>Caledonotrichia minor</tp:taxon-name></italic> Sykora right forewing <bold>6</bold> <italic><tp:taxon-name>Caledonotrichia ouinnica</tp:taxon-name></italic> sp. n. right fore and hind wing <bold>7</bold> <italic><tp:taxon-name>Caledonotrichia vexilla</tp:taxon-name></italic> sp. n. right forewing <bold>8</bold> <italic><tp:taxon-name>Caledonotrichia capensis</tp:taxon-name></italic> sp. n, right forewing <bold>9</bold> <italic><tp:taxon-name>Caledonotrichia charadra</tp:taxon-name></italic> Kelley right forewing <bold>10</bold> <italic><tp:taxon-name>Caledonotrichia charadra</tp:taxon-name></italic> Kelley right hind wing. Scale bars = 1.0 mm.</p></caption><graphic xmlns:xlink="http://www.w3.org/1999/xlink" xlink:href="ZooKeys-287-059-g001.jpg" position="float" orientation="portrait" xlink:type="simple"/></fig></tp:treatment-sec></tp:taxon-treatment>
