# Supplementary material for: The New Caledonian genus Caledonotrichia Sykora (Trichoptera, Insecta) reviewed, with descriptions of 6 new species
Source: Zookeys. 2013 Apr 11;(287):59–89. doi: 10.3897/zookeys.287.4615 (PMC3677356; doi:10.3897/zookeys.287.4615)
Supplement: XML Treatment for Caledonotrichia ouinnica [file zookeys.287.4615-treatment5.xml]

<!DOCTYPE tp:taxon-treatment
  PUBLIC "-//TaxonX//DTD Taxonomic Treatment Publishing DTD v0 20100105//EN" "tax-treatment-NSO.dtd">
<tp:taxon-treatment xmlns:tp="http://www.plazi.org/taxpub"><tp:treatment-meta><mixed-citation publication-type="journal"><person-group><name><surname>Wells</surname><given-names>Alice</given-names></name><name><surname>Johanson</surname><given-names>Kjell Arne</given-names></name><name><surname>Mary-Sasal</surname><given-names>Nathalie</given-names></name></person-group><article-title>The New Caledonian genus 
                    <italic>Caledonotrichia</italic> Sykora (Trichoptera, Insecta) reviewed, with descriptions of 6 new species</article-title><source>Zookeys</source><day>11</day><month>4</month><year>2013</year><volume>2013</volume><issue>287</issue><fpage>59</fpage><lpage>89</lpage><pub-id pub-id-type="doi">10.3897/zookeys.287.4615</pub-id></mixed-citation></tp:treatment-meta><tp:nomenclature><tp:taxon-name>
                        <tp:taxon-name-part taxon-name-part-type="genus">Caledonotrichia</tp:taxon-name-part>
                        <tp:taxon-name-part taxon-name-part-type="species">ouinnica</tp:taxon-name-part>
                    <object-id xmlns:xlink="http://www.w3.org/1999/xlink" xlink:type="simple">urn:lsid:zoobank.org:act:DC29045A-A990-4F62-BB01-1C4BDD6136B4</object-id>
								<object-id xmlns:xlink="http://www.w3.org/1999/xlink" xlink:type="simple">http://species-id.net/wiki/Caledonotrichia_ouinnica</object-id>
								</tp:taxon-name><tp:taxon-status xmlns:xlink="http://www.w3.org/1999/xlink" xlink:type="simple">sp. n.</tp:taxon-status><xref ref-type="fig" rid="F1">Figs 6</xref><xref ref-type="fig" rid="F2">15</xref><xref ref-type="fig" rid="F5">36–37</xref><xref ref-type="fig" rid="F6">45</xref></tp:nomenclature><tp:treatment-sec sec-type="Diagnosis"><title>Diagnosis.</title><p>Males are recognised by the presence of a tiny jet black spot on the forewing between veins R and M, formed by a cluster of androconial scales; but it is particularly distinguished from all other species by maxillary palps with dense brush of elongate setae on the first segment and bristle-like setae on other segments which give the palps a bottlebrush-like appearance (<xref ref-type="fig" rid="F2">Fig. 15</xref>), including the otherwise closely similar <italic><tp:taxon-name>Caledonotrichia minor</tp:taxon-name></italic> which has maxillary palps of the usual form with fewer and shorter straight setae, the forewings are less attenuate apically and the area of scales over the fork in M larger.</p></tp:treatment-sec><tp:treatment-sec sec-type="Description"><title>Description, male.</title><p>Head rounded in dorsal view, as in <italic><tp:taxon-name>Caledonotrichia capensis</tp:taxon-name></italic> sp. n. (<xref ref-type="fig" rid="F1">Fig. 1</xref>). Forewing (<xref ref-type="fig" rid="F1">Fig. 6</xref>) length, 2.2–2.4 mm (n=5); wing acute apically; small cluster <!--PageBreak-->of slender jet black androconia proximally. Maxillary palps densely hairy (<xref ref-type="fig" rid="F2">Fig. 15</xref>), with basal 2 segments short and rounded, segment 2 bearing a tuft of long setae, segment 3–5 cylindrical, segment 3 length almost 3× maximum width, segment 4 length about 2× width, segment 5 length approximately 6× width. Antennae with 23–24 flagellomeres, median flagellomeres slender with length around 4–6× width.</p><p><!--PageBreak-->Genitalia (<xref ref-type="fig" rid="F5">Figs 36, 37</xref>, <xref ref-type="fig" rid="F6">45</xref>). Abdominal segment IX rounded anteriorly, sternite slightly cleft medially on posterior margin, a row of elongate setae on distal margin (arrow in <xref ref-type="fig" rid="F5">Fig. 36</xref>). Tergite X tapered to broadly rounded apex. Each gonopod with ventral lobe club-shaped, dense short setae towards tip, dorsal lobe rectangular. Sclerotised rods of subgenital process in ventral view simple, rounded apically. Phallic apparatus elongate, almost length of abdominal segments VII–IX, without associated parameres.</p></tp:treatment-sec><tp:treatment-sec sec-type="Material examined"><title>Material examined.</title><p>Holotype, male: New Caledonia: Province Sud, Mt. Dzumac, source stream of Ouinne River, near crosspoint to mountain track, <named-content xmlns:xlink="http://www.w3.org/1999/xlink" content-type="dwc:verbatimCoordinates" xlink:type="simple">22°02.073'S, 166°28.460'E</named-content>, 810 m, 18.xi–4.xii.2003, Malaise trap, loc#030, K. A. Johanson (MNHP).</p></tp:treatment-sec><tp:treatment-sec sec-type="Paratypes"><title>Paratypes.</title><p>New Caledonia. 3 males, collected with holotype, (NHRS); 1 male (dissected) Province Sud, Monts Kwa Ne Mwa, on road between Noumea and Yaté, 1.5 km E Pic Mouirange, <named-content xmlns:xlink="http://www.w3.org/1999/xlink" content-type="dwc:verbatimCoordinates" xlink:type="simple">22°12.545'S, 166°40.246'E</named-content>, 143 m, 9.xi.2003, light trap, loc#018, K. A. Johanson (NHRS); 3 males, 5 females, Province Sud, Mt. Dzumac, source stream of Ouinne River, near crosspoint to mountain track, <named-content xmlns:xlink="http://www.w3.org/1999/xlink" content-type="dwc:verbatimCoordinates" xlink:type="simple">22°02.439'S, 166°28.646'E</named-content>, 805 m, 18.xi–4.xii.2003, Malaise trap, loc#029, K. A. Johanson (NHRS).</p></tp:treatment-sec><tp:treatment-sec sec-type="Etymology"><title>Etymology.</title><p>In reference to the river at the type locality.</p></tp:treatment-sec><tp:treatment-sec><!--Section generated to contain objects referenced in tp:taxon-treatment.--><fig id="F1" position="float" orientation="portrait"><label>Figures 1–10.</label><caption><p>Male <italic><tp:taxon-name>Caledonotrichia</tp:taxon-name></italic> head and wings from Automontage photo. <bold>1</bold> Head of <italic><tp:taxon-name>Caledonotrichia capensis</tp:taxon-name></italic> sp. n. dorsal view <bold>2</bold> Head of <italic><tp:taxon-name>Caledonotrichia vexilla</tp:taxon-name></italic> sp. n. dorsal view <bold>3</bold> <italic><tp:taxon-name>Caledonotrichia extensa</tp:taxon-name></italic> Kelley right forewing <bold>4</bold> <italic><tp:taxon-name>Caledonotrichia minuta</tp:taxon-name></italic> right forewing <bold>5</bold> <italic><tp:taxon-name>Caledonotrichia minor</tp:taxon-name></italic> Sykora right forewing <bold>6</bold> <italic><tp:taxon-name>Caledonotrichia ouinnica</tp:taxon-name></italic> sp. n. right fore and hind wing <bold>7</bold> <italic><tp:taxon-name>Caledonotrichia vexilla</tp:taxon-name></italic> sp. n. right forewing <bold>8</bold> <italic><tp:taxon-name>Caledonotrichia capensis</tp:taxon-name></italic> sp. n, right forewing <bold>9</bold> <italic><tp:taxon-name>Caledonotrichia charadra</tp:taxon-name></italic> Kelley right forewing <bold>10</bold> <italic><tp:taxon-name>Caledonotrichia charadra</tp:taxon-name></italic> Kelley right hind wing. Scale bars = 1.0 mm.</p></caption><graphic xmlns:xlink="http://www.w3.org/1999/xlink" xlink:href="ZooKeys-287-059-g001.jpg" position="float" orientation="portrait" xlink:type="simple"/></fig><fig id="F2" position="float" orientation="portrait"><label>Figures 11–20.</label><caption><p>Male <italic><tp:taxon-name>Caledonotrichia</tp:taxon-name></italic> maxillary palp and distal part of antenna from Automontage photo. <bold>11</bold> <italic><tp:taxon-name>Caledonotrichia extensa</tp:taxon-name></italic> Kelley maxillary palp ventral view <bold>12</bold> male maxillary palp ventral view showing area of sensilla on segment 3 <bold>13</bold> <italic><tp:taxon-name>Caledonotrichia minuta</tp:taxon-name></italic> sp. n. maxillary palp ventral view <bold>14</bold> <italic><tp:taxon-name>Caledonotrichia bifida</tp:taxon-name></italic> sp. n. maxillary palp ventral view <bold>15</bold> <italic><tp:taxon-name>Caledonotrichia ouinnica</tp:taxon-name></italic>, sp. n. maxillary palp ventral view <bold>16</bold> <italic><tp:taxon-name>Caledonotrichia bifida</tp:taxon-name></italic>, sp. n. antennae <bold>17</bold>, <italic><tp:taxon-name>Caledonotrichia sykorai</tp:taxon-name></italic>, sp. n. antenna <bold>18</bold> <italic><tp:taxon-name>Caledonotrichia nyurga</tp:taxon-name></italic> Oláh &amp; Johanson antenna <bold>19</bold> <italic><tp:taxon-name>Caledonotrichia extensa</tp:taxon-name></italic> Kelley antenna <bold>20</bold> <italic><tp:taxon-name>Caledonotrichia illiesi</tp:taxon-name></italic> Sykora antenna.</p></caption><graphic xmlns:xlink="http://www.w3.org/1999/xlink" xlink:href="ZooKeys-287-059-g002.jpg" position="float" orientation="portrait" xlink:type="simple"/></fig><fig id="F5" position="float" orientation="portrait"><label>Figures 36–43.</label><caption><p><italic><tp:taxon-name>Caledonotrichia</tp:taxon-name></italic>, male genitalia. <bold>36</bold> <italic><tp:taxon-name>Caledonotrichia ouinnica</tp:taxon-name></italic>, sp. n. ventral view <bold>37</bold> <italic><tp:taxon-name>Caledonotrichia ouinnica</tp:taxon-name></italic>, sp. n. dorsal view <bold>38</bold> <italic><tp:taxon-name>Caledonotrichia minor</tp:taxon-name></italic> Sykora dorsal view <bold>39</bold> <italic><tp:taxon-name>Caledonotrichia minor</tp:taxon-name></italic> Sykora ventral view <bold>40</bold> <italic><tp:taxon-name>Caledonotrichia minor</tp:taxon-name></italic> Sykora phallic apparatus ventral view <bold>41</bold> <italic><tp:taxon-name>Caledonotrichia vexilla</tp:taxon-name></italic> sp. n. ventral view <bold>42</bold> <italic><tp:taxon-name>Caledonotrichia vexilla</tp:taxon-name></italic> sp. n. lateral view <bold>43</bold> <italic><tp:taxon-name>Caledonotrichia vexilla</tp:taxon-name></italic> sp. n. dorsal view.</p></caption><graphic xmlns:xlink="http://www.w3.org/1999/xlink" xlink:href="ZooKeys-287-059-g005.jpg" position="float" orientation="portrait" xlink:type="simple"/></fig><fig id="F6" position="float" orientation="portrait"><label>Figures 44–50.</label><caption><p><italic><tp:taxon-name>Caledonotrichia</tp:taxon-name></italic>, male genitalia from Automontage photo. <bold>44</bold> <italic><tp:taxon-name>Caledonotrichia bifida</tp:taxon-name></italic> sp. n. ventral view <bold>45</bold> <italic><tp:taxon-name>Caledonotrichia ouinnica</tp:taxon-name></italic> sp. n. ventral view <bold>46</bold> <italic><tp:taxon-name>Caledonotrichia minor</tp:taxon-name></italic> Sykora ventral view <bold>47</bold> <italic><tp:taxon-name>Caledonotrichia minor</tp:taxon-name></italic> Sykora dorsal view <bold>48</bold> <italic><tp:taxon-name>Caledonotrichia vexilla</tp:taxon-name></italic> sp. n. ventral view <bold>49</bold> <italic><tp:taxon-name>Caledonotrichia vexilla</tp:taxon-name></italic> sp. n. ventral side of dorsal lobes of gonopods <bold>50</bold> <italic><tp:taxon-name>Caledonotrichia vexilla</tp:taxon-name></italic> sp. n. dorsal view.</p></caption><graphic xmlns:xlink="http://www.w3.org/1999/xlink" xlink:href="ZooKeys-287-059-g006.jpg" position="float" orientation="portrait" xlink:type="simple"/></fig></tp:treatment-sec></tp:taxon-treatment>
