# Supplementary material for: The New Caledonian genus Caledonotrichia Sykora (Trichoptera, Insecta) reviewed, with descriptions of 6 new species
Source: Zookeys. 2013 Apr 11;(287):59–89. doi: 10.3897/zookeys.287.4615 (PMC3677356; doi:10.3897/zookeys.287.4615)
Supplement: XML Treatment for Caledonotrichia minor [file zookeys.287.4615-treatment6.xml]

<!DOCTYPE tp:taxon-treatment
  PUBLIC "-//TaxonX//DTD Taxonomic Treatment Publishing DTD v0 20100105//EN" "tax-treatment-NSO.dtd">
<tp:taxon-treatment xmlns:tp="http://www.plazi.org/taxpub"><tp:treatment-meta><mixed-citation publication-type="journal"><person-group><name><surname>Wells</surname><given-names>Alice</given-names></name><name><surname>Johanson</surname><given-names>Kjell Arne</given-names></name><name><surname>Mary-Sasal</surname><given-names>Nathalie</given-names></name></person-group><article-title>The New Caledonian genus 
                    <italic>Caledonotrichia</italic> Sykora (Trichoptera, Insecta) reviewed, with descriptions of 6 new species</article-title><source>Zookeys</source><day>11</day><month>4</month><year>2013</year><volume>2013</volume><issue>287</issue><fpage>59</fpage><lpage>89</lpage><pub-id pub-id-type="doi">10.3897/zookeys.287.4615</pub-id></mixed-citation></tp:treatment-meta><tp:nomenclature><tp:taxon-name>
                        <tp:taxon-name-part taxon-name-part-type="genus">Caledonotrichia</tp:taxon-name-part>
                        <tp:taxon-name-part taxon-name-part-type="species">minor</tp:taxon-name-part>
                    <object-id xmlns:xlink="http://www.w3.org/1999/xlink" xlink:type="simple">http://species-id.net/wiki/Caledonotrichia_minor</object-id>
								</tp:taxon-name><tp:taxon-authority>Sykora</tp:taxon-authority><xref ref-type="fig" rid="F1">Figs 5</xref><xref ref-type="fig" rid="F5">38–40</xref><xref ref-type="fig" rid="F6">46–47</xref><tp:nomenclature-citation-list><tp:nomenclature-citation><tp:taxon-name>Caledonotrichia minor</tp:taxon-name><comment> Sykora (1967: 585–595); Wells (1995: 230).</comment></tp:nomenclature-citation></tp:nomenclature-citation-list></tp:nomenclature><tp:treatment-sec sec-type="Revised diagnosis"><title>Revised diagnosis.</title><p>Males of <italic><tp:taxon-name>Caledonotrichia minor</tp:taxon-name></italic> share with those of <italic><tp:taxon-name>Caledonotrichia charadra</tp:taxon-name></italic>, <italic><tp:taxon-name>Caledonotrichia capensis</tp:taxon-name></italic> sp. n. and <italic><tp:taxon-name>Caledonotrichia ouinnica</tp:taxon-name></italic> sp. n. the presence of androconia on the forewing only (<xref ref-type="fig" rid="F1">Fig. 5</xref>), and are distinguished from these species by the size of the single patch of scales, which forms a small dark area proximally, though larger than the tiny black spot of <italic><tp:taxon-name>Caledonotrichia ouinnica</tp:taxon-name></italic>, whereas <italic><tp:taxon-name>Caledonotrichia charadra</tp:taxon-name></italic> and <italic><tp:taxon-name>Caledonotrichia capensis</tp:taxon-name></italic> sp. n. have large areas; in the male genitalia (<xref ref-type="fig" rid="F5">Figs 38–40</xref>, <xref ref-type="fig" rid="F6">46–47</xref>), as in <italic><tp:taxon-name>Caledonotrichia charadra</tp:taxon-name></italic> and <italic><tp:taxon-name>Caledonotrichia capensis</tp:taxon-name></italic>, the ventral lobes of the gonopods in ventral view are triangular, but the sclerotised rods of the ventral processes are bilobed and broadly flared apically (arrow in <xref ref-type="fig" rid="F5">Fig. 39</xref>), whereas the other two species have just a small subapical irregularity. The forewing of <italic><tp:taxon-name>Caledonotrichia minor</tp:taxon-name></italic> is not as slender as that of <italic><tp:taxon-name>Caledonotrichia ouinnica</tp:taxon-name></italic>, which tapers to an acute apex.</p></tp:treatment-sec><tp:treatment-sec sec-type="Revised description, male"><title>Revised description, male.</title><p>Male head rounded as in <italic><tp:taxon-name>Caledonotrichia capensis</tp:taxon-name></italic> sp. n. (<xref ref-type="fig" rid="F1">Fig. 1</xref>).</p><p>Antennae with 24–28 flagellomeres (n=5); flagellomeres elongate cylindrical. Maxillary palps with basal 2 segments short and rounded, rest cylindrical: segment 3 about 3× maximum width, segment 4 length about 2× width, and 5 elongate slender, length almost 6× width. Forewing (<xref ref-type="fig" rid="F1">Fig. 5</xref>) length, 1.6–2.1 mm (n=5); small patch of slender scales medially at about one third length, some upright bristles on veins, costal margin hairs straight.</p><!--PageBreak--></tp:treatment-sec><tp:treatment-sec sec-type="Material examined"><title>Material examined.</title><p>Holotype, male: New Caledonia: River near Col d’Amieu (BPBM) (examined).</p></tp:treatment-sec><tp:treatment-sec sec-type="Other material examined"><title>Other material examined:</title><p>New Caledonia: 1 male, Nékliai River, 5 km above Mission Station [near Poya], 10.viii.1965, F. Starmühlner (ROM); 1 pharate male pupa, larvae, Nerihouen River, St Ives, Reg. Ponérihouen, 27.viii. 1965, F. Starmühlner (ROM); 30 males, 7 females, Ouenghi River nr Boulouparis, 14.xii.1983, A. Wells <!--PageBreak-->(ANIC); 13 males, 8 females, same locality, 19.xii.1983, A. Wells (ANIC); 34 males, 7 females, Bopope, 18.xii.1983, A. Wells (ANIC); 28 males, ~10 km NW Hienghène, small stream, 25.xii.1998, A. Wells (ANIC); 2 males (on slides), Prov. Sud, Sarraméa, 220 m, forest stream, loc 10 <named-content xmlns:xlink="http://www.w3.org/1999/xlink" content-type="dwc:verbatimCoordinates" xlink:type="simple">21°37.883'S 165°51.958'E</named-content>, Malaise trap, 18–21.xi.2001, Johanson, Pape &amp; Viklund (NHRS).</p></tp:treatment-sec><tp:treatment-sec sec-type="Remarks"><title>Remarks.</title><p>The mature larva illustrated by <xref ref-type="bibr" rid="B13">Wells (1995: 226, fig. 2)</xref> is typically stactobiine, its case a round dome that is attached to the rock surface.</p></tp:treatment-sec><tp:treatment-sec><!--Section generated to contain objects referenced in tp:taxon-treatment.--><fig id="F1" position="float" orientation="portrait"><label>Figures 1–10.</label><caption><p>Male <italic><tp:taxon-name>Caledonotrichia</tp:taxon-name></italic> head and wings from Automontage photo. <bold>1</bold> Head of <italic><tp:taxon-name>Caledonotrichia capensis</tp:taxon-name></italic> sp. n. dorsal view <bold>2</bold> Head of <italic><tp:taxon-name>Caledonotrichia vexilla</tp:taxon-name></italic> sp. n. dorsal view <bold>3</bold> <italic><tp:taxon-name>Caledonotrichia extensa</tp:taxon-name></italic> Kelley right forewing <bold>4</bold> <italic><tp:taxon-name>Caledonotrichia minuta</tp:taxon-name></italic> right forewing <bold>5</bold> <italic><tp:taxon-name>Caledonotrichia minor</tp:taxon-name></italic> Sykora right forewing <bold>6</bold> <italic><tp:taxon-name>Caledonotrichia ouinnica</tp:taxon-name></italic> sp. n. right fore and hind wing <bold>7</bold> <italic><tp:taxon-name>Caledonotrichia vexilla</tp:taxon-name></italic> sp. n. right forewing <bold>8</bold> <italic><tp:taxon-name>Caledonotrichia capensis</tp:taxon-name></italic> sp. n, right forewing <bold>9</bold> <italic><tp:taxon-name>Caledonotrichia charadra</tp:taxon-name></italic> Kelley right forewing <bold>10</bold> <italic><tp:taxon-name>Caledonotrichia charadra</tp:taxon-name></italic> Kelley right hind wing. Scale bars = 1.0 mm.</p></caption><graphic xmlns:xlink="http://www.w3.org/1999/xlink" xlink:href="ZooKeys-287-059-g001.jpg" position="float" orientation="portrait" xlink:type="simple"/></fig><fig id="F5" position="float" orientation="portrait"><label>Figures 36–43.</label><caption><p><italic><tp:taxon-name>Caledonotrichia</tp:taxon-name></italic>, male genitalia. <bold>36</bold> <italic><tp:taxon-name>Caledonotrichia ouinnica</tp:taxon-name></italic>, sp. n. ventral view <bold>37</bold> <italic><tp:taxon-name>Caledonotrichia ouinnica</tp:taxon-name></italic>, sp. n. dorsal view <bold>38</bold> <italic><tp:taxon-name>Caledonotrichia minor</tp:taxon-name></italic> Sykora dorsal view <bold>39</bold> <italic><tp:taxon-name>Caledonotrichia minor</tp:taxon-name></italic> Sykora ventral view <bold>40</bold> <italic><tp:taxon-name>Caledonotrichia minor</tp:taxon-name></italic> Sykora phallic apparatus ventral view <bold>41</bold> <italic><tp:taxon-name>Caledonotrichia vexilla</tp:taxon-name></italic> sp. n. ventral view <bold>42</bold> <italic><tp:taxon-name>Caledonotrichia vexilla</tp:taxon-name></italic> sp. n. lateral view <bold>43</bold> <italic><tp:taxon-name>Caledonotrichia vexilla</tp:taxon-name></italic> sp. n. dorsal view.</p></caption><graphic xmlns:xlink="http://www.w3.org/1999/xlink" xlink:href="ZooKeys-287-059-g005.jpg" position="float" orientation="portrait" xlink:type="simple"/></fig><fig id="F6" position="float" orientation="portrait"><label>Figures 44–50.</label><caption><p><italic><tp:taxon-name>Caledonotrichia</tp:taxon-name></italic>, male genitalia from Automontage photo. <bold>44</bold> <italic><tp:taxon-name>Caledonotrichia bifida</tp:taxon-name></italic> sp. n. ventral view <bold>45</bold> <italic><tp:taxon-name>Caledonotrichia ouinnica</tp:taxon-name></italic> sp. n. ventral view <bold>46</bold> <italic><tp:taxon-name>Caledonotrichia minor</tp:taxon-name></italic> Sykora ventral view <bold>47</bold> <italic><tp:taxon-name>Caledonotrichia minor</tp:taxon-name></italic> Sykora dorsal view <bold>48</bold> <italic><tp:taxon-name>Caledonotrichia vexilla</tp:taxon-name></italic> sp. n. ventral view <bold>49</bold> <italic><tp:taxon-name>Caledonotrichia vexilla</tp:taxon-name></italic> sp. n. ventral side of dorsal lobes of gonopods <bold>50</bold> <italic><tp:taxon-name>Caledonotrichia vexilla</tp:taxon-name></italic> sp. n. dorsal view.</p></caption><graphic xmlns:xlink="http://www.w3.org/1999/xlink" xlink:href="ZooKeys-287-059-g006.jpg" position="float" orientation="portrait" xlink:type="simple"/></fig></tp:treatment-sec><ref-list><ref id="B13"><mixed-citation xmlns:xlink="http://www.w3.org/1999/xlink" xlink:type="simple"><person-group><name name-style="western"><surname>Wells</surname><given-names>A</given-names></name></person-group> (<year>1995</year>)<article-title> New Caledonian Hydroptilidae (Trichoptera) with new records, descriptions of larvae and a new species.</article-title><source>Aquatic Insects </source><volume>17</volume>: <fpage>223</fpage>-<lpage>239</lpage>. doi: <ext-link ext-link-type="uri" xlink:href="http://dx.doi.org/10.1080/01650429509361591" xlink:type="simple">10.1080/01650429509361591</ext-link></mixed-citation></ref></ref-list></tp:taxon-treatment>
