# Supplementary material for: The New Caledonian genus Caledonotrichia Sykora (Trichoptera, Insecta) reviewed, with descriptions of 6 new species
Source: Zookeys. 2013 Apr 11;(287):59–89. doi: 10.3897/zookeys.287.4615 (PMC3677356; doi:10.3897/zookeys.287.4615)
Supplement: XML Treatment for Caledonotrichia vexilla [file zookeys.287.4615-treatment7.xml]

<!DOCTYPE tp:taxon-treatment
  PUBLIC "-//TaxonX//DTD Taxonomic Treatment Publishing DTD v0 20100105//EN" "tax-treatment-NSO.dtd">
<tp:taxon-treatment xmlns:tp="http://www.plazi.org/taxpub"><tp:treatment-meta><mixed-citation publication-type="journal"><person-group><name><surname>Wells</surname><given-names>Alice</given-names></name><name><surname>Johanson</surname><given-names>Kjell Arne</given-names></name><name><surname>Mary-Sasal</surname><given-names>Nathalie</given-names></name></person-group><article-title>The New Caledonian genus 
                    <italic>Caledonotrichia</italic> Sykora (Trichoptera, Insecta) reviewed, with descriptions of 6 new species</article-title><source>Zookeys</source><day>11</day><month>4</month><year>2013</year><volume>2013</volume><issue>287</issue><fpage>59</fpage><lpage>89</lpage><pub-id pub-id-type="doi">10.3897/zookeys.287.4615</pub-id></mixed-citation></tp:treatment-meta><tp:nomenclature><tp:taxon-name>
                        <tp:taxon-name-part taxon-name-part-type="genus">Caledonotrichia</tp:taxon-name-part>
                        <tp:taxon-name-part taxon-name-part-type="species">vexilla</tp:taxon-name-part>
                    <object-id xmlns:xlink="http://www.w3.org/1999/xlink" xlink:type="simple">urn:lsid:zoobank.org:act:D873D57C-42C8-4BBC-A1A4-E8F10DBCDCEB</object-id>
								<object-id xmlns:xlink="http://www.w3.org/1999/xlink" xlink:type="simple">http://species-id.net/wiki/Caledonotrichia_vexilla</object-id>
								</tp:taxon-name><tp:taxon-status xmlns:xlink="http://www.w3.org/1999/xlink" xlink:type="simple">sp. n.</tp:taxon-status><xref ref-type="fig" rid="F1">Figs. 2, 7</xref><xref ref-type="fig" rid="F5">41–43</xref><xref ref-type="fig" rid="F6">48–50</xref></tp:nomenclature><tp:treatment-sec sec-type="Diagnosis"><title>Diagnosis.</title><p>Males lack scales on wings but otherwise in features of male genitalia resemble closely those of <italic><tp:taxon-name>Caledonotrichia charadra</tp:taxon-name></italic> and <italic><tp:taxon-name>Caledonotrichia capensis</tp:taxon-name></italic> sp. n., having ventral lobes of gonopods triangular but in <italic><tp:taxon-name>Caledonotrichia charadra</tp:taxon-name></italic> dorsal lobes are somewhat rounded, in <italic><tp:taxon-name>Caledonotrichia capensis</tp:taxon-name></italic> they are rectangular, while in <italic><tp:taxon-name>Caledonotrichia vexilla</tp:taxon-name></italic> they are tapered apically; <italic><tp:taxon-name>Caledonotrichia capensis</tp:taxon-name></italic> has the phallic apparatus short with a sharply angled paramere, while <italic><tp:taxon-name>Caledonotrichia vexilla</tp:taxon-name></italic> has the phallic apparatus elongate, about length of 3 abdominal segments, and the paramere spine strongly sinuous.</p></tp:treatment-sec><tp:treatment-sec sec-type="Description"><title>Description, male.</title><p>Head (<xref ref-type="fig" rid="F1">Fig. 2</xref>) rectangular in dorsal view, length about one-third the width. Antennae with 24–25 flagellomeres; flagellomeres elongate-cylindrical, with length 2.5–3× width. Maxillary palps with basal 2 segments round, segments 3–5 cylindrical, segment 3 relatively stout, slightly longer than segment 5, segment 5 length about 6× width, apical margin truncate.</p><p>Forewing (<xref ref-type="fig" rid="F1">Fig. 7</xref>), length 2.2 mm (n=3); wings without scales, forewing densely hairy, with upright bristle-like hairs on veins, and on distal two-thirds costal margin long slender hairs with strongly curved tips.</p><p>Genitalia (<xref ref-type="fig" rid="F5">Figs 41–43</xref>, <xref ref-type="fig" rid="F6">48–50</xref>). Abdominal segment IX in ventral view shield-shaped, distal margin shallowly excavated medially. Tergite X, subquadrate, apical margin concave. Gonopods bilobed, ventral lobe sharply triangular with row of stout setae on apical margin, dorsal lobe subrectangular, tapered slightly towards outer apical angle, mesal process spur-shaped, sclerotised; axillary seta short. Sclerotised rods of subgenital process with a slight irregularity laterally below apex. Phallic apparatus elongate, sinuous, with a stout, sinuous spiny paramere.</p></tp:treatment-sec><tp:treatment-sec sec-type="Material examined"><title>Material examined.</title><p>Holotype male (on slide): New Caledonia: Parc de Rivière Bleu, approx 1 km W Kaori Giant, 19.xii.1998, A. Wells (MNHP).</p><p>Paratypes: New Caledonia. 2 males (1 on slide), collected with holotype (ANIC); 6 males, Parc de Rivière Bleu, Rivière Bleue, approx 1 km W Kaori Giant, 19.xii.1998, A. Wells (ANIC); 4 males, Rivière du Cap, approx 8 km NW Naindai, Bourail to Poya road, 22.xii.1998, A. Wells (ANIC).</p><!--PageBreak--></tp:treatment-sec><tp:treatment-sec sec-type="Other material examined"><title>Other material examined:</title><p>New Caledonia 1 pharate male pupa (damaged), 3 cases, Rivière Bleue, bridge forest road, 21.vii.1965, F. Starmühlner (ROM).</p></tp:treatment-sec><tp:treatment-sec sec-type="Etymology"><title>Etymology.</title><p>In reference to the vexatious problem of distinguishing this species from others primarily on the basis of internal features.</p></tp:treatment-sec><tp:treatment-sec sec-type="Remarks"><title>Remarks.</title><p>Males of this small jet black species were collected in bright sunlight as they ran about on an emergent rock in the stream. The three cases collected with the single pharate male pupa from Rivière Bleue, resemble closely those described by Wells (1985: 11) for <italic><tp:taxon-name>Caledonotrichia illiesi</tp:taxon-name></italic>, having a broad flat margin to the case; however, they lack dorsal vents on the dome seen in that species.</p></tp:treatment-sec><tp:treatment-sec><!--Section generated to contain objects referenced in tp:taxon-treatment.--><fig id="F1" position="float" orientation="portrait"><label>Figures 1–10.</label><caption><p>Male <italic><tp:taxon-name>Caledonotrichia</tp:taxon-name></italic> head and wings from Automontage photo. <bold>1</bold> Head of <italic><tp:taxon-name>Caledonotrichia capensis</tp:taxon-name></italic> sp. n. dorsal view <bold>2</bold> Head of <italic><tp:taxon-name>Caledonotrichia vexilla</tp:taxon-name></italic> sp. n. dorsal view <bold>3</bold> <italic><tp:taxon-name>Caledonotrichia extensa</tp:taxon-name></italic> Kelley right forewing <bold>4</bold> <italic><tp:taxon-name>Caledonotrichia minuta</tp:taxon-name></italic> right forewing <bold>5</bold> <italic><tp:taxon-name>Caledonotrichia minor</tp:taxon-name></italic> Sykora right forewing <bold>6</bold> <italic><tp:taxon-name>Caledonotrichia ouinnica</tp:taxon-name></italic> sp. n. right fore and hind wing <bold>7</bold> <italic><tp:taxon-name>Caledonotrichia vexilla</tp:taxon-name></italic> sp. n. right forewing <bold>8</bold> <italic><tp:taxon-name>Caledonotrichia capensis</tp:taxon-name></italic> sp. n, right forewing <bold>9</bold> <italic><tp:taxon-name>Caledonotrichia charadra</tp:taxon-name></italic> Kelley right forewing <bold>10</bold> <italic><tp:taxon-name>Caledonotrichia charadra</tp:taxon-name></italic> Kelley right hind wing. Scale bars = 1.0 mm.</p></caption><graphic xmlns:xlink="http://www.w3.org/1999/xlink" xlink:href="ZooKeys-287-059-g001.jpg" position="float" orientation="portrait" xlink:type="simple"/></fig><fig id="F5" position="float" orientation="portrait"><label>Figures 36–43.</label><caption><p><italic><tp:taxon-name>Caledonotrichia</tp:taxon-name></italic>, male genitalia. <bold>36</bold> <italic><tp:taxon-name>Caledonotrichia ouinnica</tp:taxon-name></italic>, sp. n. ventral view <bold>37</bold> <italic><tp:taxon-name>Caledonotrichia ouinnica</tp:taxon-name></italic>, sp. n. dorsal view <bold>38</bold> <italic><tp:taxon-name>Caledonotrichia minor</tp:taxon-name></italic> Sykora dorsal view <bold>39</bold> <italic><tp:taxon-name>Caledonotrichia minor</tp:taxon-name></italic> Sykora ventral view <bold>40</bold> <italic><tp:taxon-name>Caledonotrichia minor</tp:taxon-name></italic> Sykora phallic apparatus ventral view <bold>41</bold> <italic><tp:taxon-name>Caledonotrichia vexilla</tp:taxon-name></italic> sp. n. ventral view <bold>42</bold> <italic><tp:taxon-name>Caledonotrichia vexilla</tp:taxon-name></italic> sp. n. lateral view <bold>43</bold> <italic><tp:taxon-name>Caledonotrichia vexilla</tp:taxon-name></italic> sp. n. dorsal view.</p></caption><graphic xmlns:xlink="http://www.w3.org/1999/xlink" xlink:href="ZooKeys-287-059-g005.jpg" position="float" orientation="portrait" xlink:type="simple"/></fig><fig id="F6" position="float" orientation="portrait"><label>Figures 44–50.</label><caption><p><italic><tp:taxon-name>Caledonotrichia</tp:taxon-name></italic>, male genitalia from Automontage photo. <bold>44</bold> <italic><tp:taxon-name>Caledonotrichia bifida</tp:taxon-name></italic> sp. n. ventral view <bold>45</bold> <italic><tp:taxon-name>Caledonotrichia ouinnica</tp:taxon-name></italic> sp. n. ventral view <bold>46</bold> <italic><tp:taxon-name>Caledonotrichia minor</tp:taxon-name></italic> Sykora ventral view <bold>47</bold> <italic><tp:taxon-name>Caledonotrichia minor</tp:taxon-name></italic> Sykora dorsal view <bold>48</bold> <italic><tp:taxon-name>Caledonotrichia vexilla</tp:taxon-name></italic> sp. n. ventral view <bold>49</bold> <italic><tp:taxon-name>Caledonotrichia vexilla</tp:taxon-name></italic> sp. n. ventral side of dorsal lobes of gonopods <bold>50</bold> <italic><tp:taxon-name>Caledonotrichia vexilla</tp:taxon-name></italic> sp. n. dorsal view.</p></caption><graphic xmlns:xlink="http://www.w3.org/1999/xlink" xlink:href="ZooKeys-287-059-g006.jpg" position="float" orientation="portrait" xlink:type="simple"/></fig></tp:treatment-sec></tp:taxon-treatment>
