# Supplementary material for: The New Caledonian genus Caledonotrichia Sykora (Trichoptera, Insecta) reviewed, with descriptions of 6 new species
Source: Zookeys. 2013 Apr 11;(287):59–89. doi: 10.3897/zookeys.287.4615 (PMC3677356; doi:10.3897/zookeys.287.4615)
Supplement: XML Treatment for Caledonotrichia charadra [file zookeys.287.4615-treatment9.xml]

<!DOCTYPE tp:taxon-treatment
  PUBLIC "-//TaxonX//DTD Taxonomic Treatment Publishing DTD v0 20100105//EN" "tax-treatment-NSO.dtd">
<tp:taxon-treatment xmlns:tp="http://www.plazi.org/taxpub"><tp:treatment-meta><mixed-citation publication-type="journal"><person-group><name><surname>Wells</surname><given-names>Alice</given-names></name><name><surname>Johanson</surname><given-names>Kjell Arne</given-names></name><name><surname>Mary-Sasal</surname><given-names>Nathalie</given-names></name></person-group><article-title>The New Caledonian genus 
                    <italic>Caledonotrichia</italic> Sykora (Trichoptera, Insecta) reviewed, with descriptions of 6 new species</article-title><source>Zookeys</source><day>11</day><month>4</month><year>2013</year><volume>2013</volume><issue>287</issue><fpage>59</fpage><lpage>89</lpage><pub-id pub-id-type="doi">10.3897/zookeys.287.4615</pub-id></mixed-citation></tp:treatment-meta><tp:nomenclature><tp:taxon-name>
                        <tp:taxon-name-part taxon-name-part-type="genus">Caledonotrichia</tp:taxon-name-part>
                        <tp:taxon-name-part taxon-name-part-type="species">charadra</tp:taxon-name-part>
                    <object-id xmlns:xlink="http://www.w3.org/1999/xlink" xlink:type="simple">http://species-id.net/wiki/Caledonotrichia_charadra</object-id>
								</tp:taxon-name><tp:taxon-authority>Kelley</tp:taxon-authority><xref ref-type="fig" rid="F1">Figs 9–10</xref><xref ref-type="fig" rid="F7">54–56</xref><tp:nomenclature-citation-list><tp:nomenclature-citation><tp:taxon-name>Caledonotrichia charadra</tp:taxon-name><comment> Kelley (1989: 194).</comment></tp:nomenclature-citation></tp:nomenclature-citation-list></tp:nomenclature><tp:treatment-sec sec-type="Revised diagnosis"><title>Revised diagnosis.</title><p>Like <italic><tp:taxon-name>Caledonotrichia capensis</tp:taxon-name></italic> males have scale patches on both fore- and hind wings (<xref ref-type="fig" rid="F1">Figs 9–10</xref>), a feature that distinguishes it from <italic><tp:taxon-name>Caledonotrichia minor</tp:taxon-name></italic> and <italic><tp:taxon-name>Caledonotrichia ouinnica</tp:taxon-name></italic>, both of which have scale patches on the forewings only; in the genitalia (<xref ref-type="fig" rid="F7">Figs 54–56</xref>) the triangular shape of ventral lobes of the gonopods of <italic><tp:taxon-name>Caledonotrichia charadra</tp:taxon-name></italic> closely resembles the arrangement in <italic><tp:taxon-name>Caledonotrichia capensis</tp:taxon-name></italic> sp. n. and <italic><tp:taxon-name>Caledonotrichia vexilla</tp:taxon-name></italic> sp. n. but in <italic><tp:taxon-name>Caledonotrichia charadra</tp:taxon-name></italic> the dorsal lobes are quadrilateral, rather than elongate rectangular or subrectangular as in those two species, and the paramere associated with the phallic apparatus is more gently curved.</p></tp:treatment-sec><tp:treatment-sec sec-type="Additional information, male"><title>Additional information, male.</title><p>Male head rounded as in <italic><tp:taxon-name>Caledonotrichia capensis</tp:taxon-name></italic>. Male antennae with 24–26 flagellomeres; flagellomeres elongate rectangular. Male maxillary <!--PageBreak-->palps as for <italic><tp:taxon-name>Caledonotrichia capensis</tp:taxon-name></italic>. Male forewing length, 1.5–1.9 mm (n=10). Fore- and hind wings both bear rectangular patch of black scales proximally (<xref ref-type="fig" rid="F1">Figs 9–10</xref>), although these may be shed or lost due to abrasion.</p></tp:treatment-sec><tp:treatment-sec sec-type="Remarks"><title>Remarks.</title><p>Several features noted on examination of the type specimen of <italic><tp:taxon-name>Caledonotrichia charadra</tp:taxon-name></italic> that were not mentioned by <xref ref-type="bibr" rid="B5">Kelley (1989)</xref> were scales on wings and the subapical irregularity on the ventral processes, that gives the apex a hooked appearance when seen in lateral view. In addition, while the type specimen has scales on the forewing only, we are assuming that the scales were lost from the hind wing as, in other respects, the more recently collected specimens conform to the type but have scales on both wings.</p></tp:treatment-sec><tp:treatment-sec sec-type="Material examined"><title>Material examined.</title><p>Holotype male: New Caledonia: mountain stream up Boulari River (BPBM) [entire animal macerated and stored in vial].</p></tp:treatment-sec><tp:treatment-sec sec-type="Other material examined"><title>Other material examined.</title><p>1 male, Ouenghi River nr Boulouparis, 14.xii.1983, A. Wells (ANIC); 37 males, 1 female, Parc de la Rivière Bleue, approx 1 km W Kaori Giant, 19.xii.1998, A. Wells (ANIC).</p></tp:treatment-sec><tp:treatment-sec><!--Section generated to contain objects referenced in tp:taxon-treatment.--><fig id="F1" position="float" orientation="portrait"><label>Figures 1–10.</label><caption><p>Male <italic><tp:taxon-name>Caledonotrichia</tp:taxon-name></italic> head and wings from Automontage photo. <bold>1</bold> Head of <italic><tp:taxon-name>Caledonotrichia capensis</tp:taxon-name></italic> sp. n. dorsal view <bold>2</bold> Head of <italic><tp:taxon-name>Caledonotrichia vexilla</tp:taxon-name></italic> sp. n. dorsal view <bold>3</bold> <italic><tp:taxon-name>Caledonotrichia extensa</tp:taxon-name></italic> Kelley right forewing <bold>4</bold> <italic><tp:taxon-name>Caledonotrichia minuta</tp:taxon-name></italic> right forewing <bold>5</bold> <italic><tp:taxon-name>Caledonotrichia minor</tp:taxon-name></italic> Sykora right forewing <bold>6</bold> <italic><tp:taxon-name>Caledonotrichia ouinnica</tp:taxon-name></italic> sp. n. right fore and hind wing <bold>7</bold> <italic><tp:taxon-name>Caledonotrichia vexilla</tp:taxon-name></italic> sp. n. right forewing <bold>8</bold> <italic><tp:taxon-name>Caledonotrichia capensis</tp:taxon-name></italic> sp. n, right forewing <bold>9</bold> <italic><tp:taxon-name>Caledonotrichia charadra</tp:taxon-name></italic> Kelley right forewing <bold>10</bold> <italic><tp:taxon-name>Caledonotrichia charadra</tp:taxon-name></italic> Kelley right hind wing. Scale bars = 1.0 mm.</p></caption><graphic xmlns:xlink="http://www.w3.org/1999/xlink" xlink:href="ZooKeys-287-059-g001.jpg" position="float" orientation="portrait" xlink:type="simple"/></fig><fig id="F7" position="float" orientation="portrait"><label>Figures 51–56.</label><caption><p><italic><tp:taxon-name>Caledonotrichia</tp:taxon-name></italic>, male genitalia. <bold>51</bold> <italic><tp:taxon-name>Caledonotrichia capensis</tp:taxon-name></italic> sp. n. ventral view <bold>52</bold> <italic><tp:taxon-name>Caledonotrichia capensis</tp:taxon-name></italic> sp. n. lateral view <bold>53</bold> <italic><tp:taxon-name>Caledonotrichia capensis</tp:taxon-name></italic> sp. n. dorsal view<bold>54</bold> <italic><tp:taxon-name>Caledonotrichia charadra</tp:taxon-name></italic> Kelley ventral view <bold>55</bold> <italic><tp:taxon-name>Caledonotrichia charadra</tp:taxon-name></italic> Kelley lateral view <bold>56</bold> <italic><tp:taxon-name>Caledonotrichia charadra</tp:taxon-name></italic> Kelley dorsal view.</p></caption><graphic xmlns:xlink="http://www.w3.org/1999/xlink" xlink:href="ZooKeys-287-059-g007.jpg" position="float" orientation="portrait" xlink:type="simple"/></fig></tp:treatment-sec><ref-list><ref id="B5"><mixed-citation xmlns:xlink="http://www.w3.org/1999/xlink" xlink:type="simple"><person-group><name name-style="western"><surname>Kelley</surname><given-names>RW</given-names></name></person-group> (<year>1989</year>)<article-title> New species of micro-caddisflies (Trichoptera: Hydroptilidae) from New Caledonia, Vanuatu and Fiji.</article-title><source>Proceedings of the Entomological Society of Washington </source><volume>91</volume> (<issue>2</issue>): <fpage>190</fpage>-<lpage>202</lpage>.</mixed-citation></ref></ref-list></tp:taxon-treatment>
