# Supplementary material for: The New Caledonian genus Caledonotrichia Sykora (Trichoptera, Insecta) reviewed, with descriptions of 6 new species
Source: Zookeys. 2013 Apr 11;(287):59–89. doi: 10.3897/zookeys.287.4615 (PMC3677356; doi:10.3897/zookeys.287.4615)
Supplement: XML Treatment for Caledonotrichia extensa [file zookeys.287.4615-treatment10.xml]

<!DOCTYPE tp:taxon-treatment
  PUBLIC "-//TaxonX//DTD Taxonomic Treatment Publishing DTD v0 20100105//EN" "tax-treatment-NSO.dtd">
<tp:taxon-treatment xmlns:tp="http://www.plazi.org/taxpub"><tp:treatment-meta><mixed-citation publication-type="journal"><person-group><name><surname>Wells</surname><given-names>Alice</given-names></name><name><surname>Johanson</surname><given-names>Kjell Arne</given-names></name><name><surname>Mary-Sasal</surname><given-names>Nathalie</given-names></name></person-group><article-title>The New Caledonian genus 
                    <italic>Caledonotrichia</italic> Sykora (Trichoptera, Insecta) reviewed, with descriptions of 6 new species</article-title><source>Zookeys</source><day>11</day><month>4</month><year>2013</year><volume>2013</volume><issue>287</issue><fpage>59</fpage><lpage>89</lpage><pub-id pub-id-type="doi">10.3897/zookeys.287.4615</pub-id></mixed-citation></tp:treatment-meta><tp:nomenclature><tp:taxon-name>
                        <tp:taxon-name-part taxon-name-part-type="genus">Caledonotrichia</tp:taxon-name-part>
                        <tp:taxon-name-part taxon-name-part-type="species">extensa</tp:taxon-name-part>
                    <object-id xmlns:xlink="http://www.w3.org/1999/xlink" xlink:type="simple">http://species-id.net/wiki/Caledonotrichia_extensa</object-id>
								</tp:taxon-name><tp:taxon-authority>Kelley</tp:taxon-authority><xref ref-type="fig" rid="F1">Figs 3</xref><xref ref-type="fig" rid="F2">11–12, 19</xref><xref ref-type="fig" rid="F8">57–58</xref><xref ref-type="fig" rid="F9">66, 70</xref><tp:nomenclature-citation-list><tp:nomenclature-citation><tp:taxon-name>Caledonotrichia extensa</tp:taxon-name><comment> Kelley (1989: 195).</comment></tp:nomenclature-citation></tp:nomenclature-citation-list></tp:nomenclature><tp:treatment-sec sec-type="Revised diagnosis"><title>Revised diagnosis.</title><p>As noted by <xref ref-type="bibr" rid="B5">Kelley (1989)</xref> <italic><tp:taxon-name>Caledonotrichia extensa</tp:taxon-name></italic> is distinctive in being larger than any other species; as in males of <italic><tp:taxon-name>Caledonotrichia nyurga</tp:taxon-name></italic> antennae are extremely long, just exceeding length of body, but in contrast to that species the segments (<xref ref-type="fig" rid="F2">Fig. 19</xref>) tend to be more elongate, inverted urn-shaped, not bead-like, and the longest segments are about 6× as long as wide; maxillary palps (<xref ref-type="fig" rid="F2">Figs 11</xref>–12) with segments 1 and 2 round, segments 4 and 5 length about 8× width, segment 3 length about 1.5× length of each of terminal segments, swollen apically and bearing area of sensilla apico-dorsally (<xref ref-type="fig" rid="F2">Fig. 12</xref>); male genitalia are clearly visible under a dissecting microscope, with abdominal sternite IX deeply concave distally, ventral lobes of gonopods rounded, bearing row of stout dark setae on mesal margin, not narrowly membranous and leaf-like as in <italic><tp:taxon-name>Caledonotrichia nyurga</tp:taxon-name></italic>, or slender and finger-like as in <italic><tp:taxon-name>Caledonotrichia sykorai</tp:taxon-name></italic> sp. n.</p></tp:treatment-sec><tp:treatment-sec sec-type="Additional information, male"><title>Additional information, male.</title><p>Head subquadrate; antennae (<xref ref-type="fig" rid="F2">Fig. 19</xref>) with 25–26 flagellomeres (n=10); scape elongate-rounded, pedicel short, rounded, other flagellomeres elongate-cylindrical to flask-shaped, bearing numerous <italic>sensilla coeloconica</italic>.</p><p>Forewing (<xref ref-type="fig" rid="F1">Fig. 3</xref>) without scales or specialised setae, venation more complete than in other congeners; length: 2.2–3.6 mm (n=10).</p><p>Genitalia (<xref ref-type="fig" rid="F8">Figs 57–58</xref>, <xref ref-type="fig" rid="F9">66</xref>). Abdominal segment IX in ventral view almost triangular, strongly tapered and narrowly rounded anteriorly, a deep concavity on posterior margin of sternite. Tergite X narrow, elongate, straight sided, rounded apically. Gonopods with ventral lobe length 1.5X width, bearing stout setae on mesal margin and <!--PageBreak-->apically, dorsal lobe elongate club-shaped, a row of sclerotised short setae subapico-mesally, most distal pair bent sharply, axillary seta long, slender, apically acute. Sclerotised rods of subgenital process straight, slightly sculptured apically. Phallic apparatus straight, elongate, slender, with a dorsal crease along two-thirds length and with associated spine-covered apical membrane.</p><p><!--PageBreak-->Case of mature larva (<xref ref-type="fig" rid="F9">Fig. 70</xref>). Cigar-shaped, with a pair of dorsal vents and at each end a bract-like overhang. Cased larvae of <italic><tp:taxon-name>Caledonotrichia extensa</tp:taxon-name></italic> were associated via pharate adults, and demonstrate that unlike the larvae of <italic><tp:taxon-name>Caledonotrichia illiesi</tp:taxon-name></italic> that live in fixed dome-shaped cases, larvae of <italic><tp:taxon-name>Caledonotrichia extensa</tp:taxon-name></italic> are mobile, carrying their cases about. These portable cases are cigar-shaped, tapered at each end and comprise two identical secretion valves, clearly with an upper and lower side. In common with cases of <italic><tp:taxon-name>Caledonotrichia illiesi</tp:taxon-name></italic>, however, cases of <italic><tp:taxon-name>Caledonotrichia extensa</tp:taxon-name></italic> have dorsal vents, although in <italic><tp:taxon-name>Caledonotrichia extensa</tp:taxon-name></italic> these are larger openings, situated near the ends of the dorsal seam of the two valves and opening away from the case.</p></tp:treatment-sec><tp:treatment-sec sec-type="Material examined"><title>Material examined.</title><p>Holotype male: New Caledonia: mountain stream up Boulari River (BPBM).</p></tp:treatment-sec><tp:treatment-sec sec-type="Additional material examined"><title>Additional material examined.</title><p>New Caledonia: 1 cased larva, Ouarou River, source of Tchamba R., N of Ponerinouen, 25.viii.1965, F. Starmühlner (ROM); prepupae, pupae, middle Tchamba R., below Tchamba, 26.viii.1965, F. Starmühlner (ROM); 8 males, Nerihouen River, St Ives, Reg. Ponérihouen, 27.viii. 1965, F. Starmühlner (ROM); larvae, pupae, St Ives Reg. Ponérihouen, 27.viii. 1965, F. Starmühlner (ROM); larvae, pupae, 1 female, 3 km from mouth of Mou River, Reg. Ponérihouen, 28.viii. 1965, F. Starmühlner (ROM); 1 prepupa, river Col d’Boa, [no date], F. Starmühlner (ROM); 1 male, Yaté turnoff, 24.viii.1973, A.G. McFarlane &amp; R.A. Savill; 1 male, 1 female, 4 km SW Col de Mouirange, 20 m, 10.viii.1979, G.M. Nishida (BPBM); larvae, pupae, Boghen, Oct. 1996, N. Mary (ANIC); 45 males, Rivière du Cap, Pont du Cap, approx 8 km NW Naindai on Bourail-Poya road, 22.xii.1998, A. Wells; 3 males, stream, approx 15 km SW Thio on Boulouparis-Thio road, 28.xii.1998, A. Wells (ANIC); pupae, River Ni, 25 July 2000, N. Mary (ANIC); 1 male, Province Nord, Ponandou Tiôgé River at Kögi, 3.9 km SSW Touho, <named-content xmlns:xlink="http://www.w3.org/1999/xlink" content-type="dwc:verbatimCoordinates" xlink:type="simple">20°49.043'S, 165°13.551'E</named-content>, 25 m, 26.xii.2003, light trap, loc#100, K. A. Johanson (NHRS).</p></tp:treatment-sec><tp:treatment-sec><!--Section generated to contain objects referenced in tp:taxon-treatment.--><fig id="F1" position="float" orientation="portrait"><label>Figures 1–10.</label><caption><p>Male <italic><tp:taxon-name>Caledonotrichia</tp:taxon-name></italic> head and wings from Automontage photo. <bold>1</bold> Head of <italic><tp:taxon-name>Caledonotrichia capensis</tp:taxon-name></italic> sp. n. dorsal view <bold>2</bold> Head of <italic><tp:taxon-name>Caledonotrichia vexilla</tp:taxon-name></italic> sp. n. dorsal view <bold>3</bold> <italic><tp:taxon-name>Caledonotrichia extensa</tp:taxon-name></italic> Kelley right forewing <bold>4</bold> <italic><tp:taxon-name>Caledonotrichia minuta</tp:taxon-name></italic> right forewing <bold>5</bold> <italic><tp:taxon-name>Caledonotrichia minor</tp:taxon-name></italic> Sykora right forewing <bold>6</bold> <italic><tp:taxon-name>Caledonotrichia ouinnica</tp:taxon-name></italic> sp. n. right fore and hind wing <bold>7</bold> <italic><tp:taxon-name>Caledonotrichia vexilla</tp:taxon-name></italic> sp. n. right forewing <bold>8</bold> <italic><tp:taxon-name>Caledonotrichia capensis</tp:taxon-name></italic> sp. n, right forewing <bold>9</bold> <italic><tp:taxon-name>Caledonotrichia charadra</tp:taxon-name></italic> Kelley right forewing <bold>10</bold> <italic><tp:taxon-name>Caledonotrichia charadra</tp:taxon-name></italic> Kelley right hind wing. Scale bars = 1.0 mm.</p></caption><graphic xmlns:xlink="http://www.w3.org/1999/xlink" xlink:href="ZooKeys-287-059-g001.jpg" position="float" orientation="portrait" xlink:type="simple"/></fig><fig id="F2" position="float" orientation="portrait"><label>Figures 11–20.</label><caption><p>Male <italic><tp:taxon-name>Caledonotrichia</tp:taxon-name></italic> maxillary palp and distal part of antenna from Automontage photo. <bold>11</bold> <italic><tp:taxon-name>Caledonotrichia extensa</tp:taxon-name></italic> Kelley maxillary palp ventral view <bold>12</bold> male maxillary palp ventral view showing area of sensilla on segment 3 <bold>13</bold> <italic><tp:taxon-name>Caledonotrichia minuta</tp:taxon-name></italic> sp. n. maxillary palp ventral view <bold>14</bold> <italic><tp:taxon-name>Caledonotrichia bifida</tp:taxon-name></italic> sp. n. maxillary palp ventral view <bold>15</bold> <italic><tp:taxon-name>Caledonotrichia ouinnica</tp:taxon-name></italic>, sp. n. maxillary palp ventral view <bold>16</bold> <italic><tp:taxon-name>Caledonotrichia bifida</tp:taxon-name></italic>, sp. n. antennae <bold>17</bold>, <italic><tp:taxon-name>Caledonotrichia sykorai</tp:taxon-name></italic>, sp. n. antenna <bold>18</bold> <italic><tp:taxon-name>Caledonotrichia nyurga</tp:taxon-name></italic> Oláh &amp; Johanson antenna <bold>19</bold> <italic><tp:taxon-name>Caledonotrichia extensa</tp:taxon-name></italic> Kelley antenna <bold>20</bold> <italic><tp:taxon-name>Caledonotrichia illiesi</tp:taxon-name></italic> Sykora antenna.</p></caption><graphic xmlns:xlink="http://www.w3.org/1999/xlink" xlink:href="ZooKeys-287-059-g002.jpg" position="float" orientation="portrait" xlink:type="simple"/></fig><fig id="F8" position="float" orientation="portrait"><label>Figures 57–63.</label><caption><p><italic><tp:taxon-name>Caledonotrichia</tp:taxon-name></italic>, male genitalia. <bold>57</bold> <italic><tp:taxon-name>Caledonotrichia extensa</tp:taxon-name></italic> Sykora ventral view <bold>58</bold> <italic><tp:taxon-name>Caledonotrichia extensa</tp:taxon-name></italic> Sykora dorsal view <bold>59</bold> <italic><tp:taxon-name>Caledonotrichia sykorai</tp:taxon-name></italic> sp. n. dorsal view <bold>60</bold> <italic><tp:taxon-name>Caledonotrichia sykorai</tp:taxon-name></italic> sp. n. ventral view <bold>61</bold> <italic><tp:taxon-name>Caledonotrichia nyurga</tp:taxon-name></italic> Oláh &amp; Johanson ventral view <bold>62</bold> <italic><tp:taxon-name>Caledonotrichia nyurga</tp:taxon-name></italic> Oláh &amp; Johanson phallic apparatus ventral view <bold>63</bold> <italic><tp:taxon-name>Caledonotrichia nyurga</tp:taxon-name></italic> Oláh &amp; Johanson lateral view.</p></caption><graphic xmlns:xlink="http://www.w3.org/1999/xlink" xlink:href="ZooKeys-287-059-g008.jpg" position="float" orientation="portrait" xlink:type="simple"/></fig><fig id="F9" position="float" orientation="portrait"><label>Figures 64–70.</label><caption><p><italic><tp:taxon-name>Caledonotrichia</tp:taxon-name></italic>, male genitalia from Automontage. <bold>64</bold> <italic><tp:taxon-name>Caledonotrichia capensis</tp:taxon-name></italic> sp. n. ventral view <bold>65</bold> <italic><tp:taxon-name>Caledonotrichia capensis</tp:taxon-name></italic> sp. n. dorsal view <bold>66</bold> <italic><tp:taxon-name>Caledonotrichia extensa</tp:taxon-name></italic> Kelley ventral side of dorsal lobes of gonopods <bold>67</bold> <italic><tp:taxon-name>Caledonotrichia sykorai</tp:taxon-name></italic> sp. n. ventral view <bold>68</bold> <italic><tp:taxon-name>Caledonotrichia sykorai</tp:taxon-name></italic> sp. n. dorsal view <bold>69</bold> <italic><tp:taxon-name>Caledonotrichia nyurga</tp:taxon-name></italic> Oláh &amp; Johanson dorsal view <bold>70</bold> <italic><tp:taxon-name>Caledonotrichia extensa</tp:taxon-name></italic> Kelley final instar larva in case in lateral view.</p></caption><graphic xmlns:xlink="http://www.w3.org/1999/xlink" xlink:href="ZooKeys-287-059-g009.jpg" position="float" orientation="portrait" xlink:type="simple"/></fig></tp:treatment-sec><ref-list><ref id="B5"><mixed-citation xmlns:xlink="http://www.w3.org/1999/xlink" xlink:type="simple"><person-group><name name-style="western"><surname>Kelley</surname><given-names>RW</given-names></name></person-group> (<year>1989</year>)<article-title> New species of micro-caddisflies (Trichoptera: Hydroptilidae) from New Caledonia, Vanuatu and Fiji.</article-title><source>Proceedings of the Entomological Society of Washington </source><volume>91</volume> (<issue>2</issue>): <fpage>190</fpage>-<lpage>202</lpage>.</mixed-citation></ref></ref-list></tp:taxon-treatment>
