# Supplementary material for: The New Caledonian genus Caledonotrichia Sykora (Trichoptera, Insecta) reviewed, with descriptions of 6 new species
Source: Zookeys. 2013 Apr 11;(287):59–89. doi: 10.3897/zookeys.287.4615 (PMC3677356; doi:10.3897/zookeys.287.4615)
Supplement: XML Treatment for Caledonotrichia nyurga [file zookeys.287.4615-treatment11.xml]

<!DOCTYPE tp:taxon-treatment
  PUBLIC "-//TaxonX//DTD Taxonomic Treatment Publishing DTD v0 20100105//EN" "tax-treatment-NSO.dtd">
<tp:taxon-treatment xmlns:tp="http://www.plazi.org/taxpub"><tp:treatment-meta><mixed-citation publication-type="journal"><person-group><name><surname>Wells</surname><given-names>Alice</given-names></name><name><surname>Johanson</surname><given-names>Kjell Arne</given-names></name><name><surname>Mary-Sasal</surname><given-names>Nathalie</given-names></name></person-group><article-title>The New Caledonian genus 
                    <italic>Caledonotrichia</italic> Sykora (Trichoptera, Insecta) reviewed, with descriptions of 6 new species</article-title><source>Zookeys</source><day>11</day><month>4</month><year>2013</year><volume>2013</volume><issue>287</issue><fpage>59</fpage><lpage>89</lpage><pub-id pub-id-type="doi">10.3897/zookeys.287.4615</pub-id></mixed-citation></tp:treatment-meta><tp:nomenclature><tp:taxon-name>
                        <tp:taxon-name-part taxon-name-part-type="genus">Caledonotrichia</tp:taxon-name-part>
                        <tp:taxon-name-part taxon-name-part-type="species">nyurga</tp:taxon-name-part>
                    <object-id xmlns:xlink="http://www.w3.org/1999/xlink" xlink:type="simple">http://species-id.net/wiki/Caledonotrichia_nyurga</object-id>
								</tp:taxon-name><tp:taxon-authority>Oláh &amp; Johanson</tp:taxon-authority><xref ref-type="fig" rid="F2">Figs 18</xref><xref ref-type="fig" rid="F8">61–63</xref><xref ref-type="fig" rid="F9">69</xref><tp:nomenclature-citation-list><tp:nomenclature-citation><tp:taxon-name>Caledonotrichia nyurga</tp:taxon-name><comment> Oláh &amp; Johanson (2010: 101).</comment></tp:nomenclature-citation></tp:nomenclature-citation-list></tp:nomenclature><tp:treatment-sec sec-type="Revised diagnosis"><title>Revised diagnosis.</title><p>Males of this species are recognised in mixed collections by the clearly visible genitalia (<xref ref-type="fig" rid="F8">Figs 61–63</xref>, <xref ref-type="fig" rid="F9">69</xref>), a consequence of the deep excision of the posterior margin of sternite IX, and also by the moniliform distal segments of the antennae. <italic><tp:taxon-name>Caledonotrichia nyurga</tp:taxon-name></italic> is smaller-bodied than both <italic><tp:taxon-name>Caledonotrichia extensa</tp:taxon-name></italic> and the otherwise similar <italic><tp:taxon-name>Caledonotrichia sykorai</tp:taxon-name></italic> sp. n. with which it shares the feature of a pronounced mesal process on the posterior margin of sternite VII, though in the latter species the mesal process is far shorter than in <italic><tp:taxon-name>Caledonotrichia nyurga</tp:taxon-name></italic> and elongate triangular. <italic><tp:taxon-name>Caledonotrichia nyurga</tp:taxon-name></italic> also differs from <italic><tp:taxon-name>Caledonotrichia sykorai</tp:taxon-name></italic> by the very slender anterior extension of abdominal segment IX, broader ventral lobes of gonopods, and the less sharply excised abdominal tergite IX.</p><!--PageBreak--><p>Additional information, male. Head, rounded as in <italic><tp:taxon-name>Caledonotrichia capensis</tp:taxon-name></italic>. Antennae (<xref ref-type="fig" rid="F2">Fig. 18</xref>) with 25–39 flagellomeres; flagellomere shape variable; distal flagellomeres moniliform, proximal flagellomeres elongate cylindrical. Maxillary palps with basal 2 segments short and rounded, rest cylindrical: segment 3 slightly shorter than segment 4, segment 5 slender, elongate with length about 10× as long as width and equal to length of <!--PageBreak-->segments 3 and 4 together. Forewing length, 1.4–2.0 mm (n=10), apically less sharply tapered than other congeners.</p></tp:treatment-sec><tp:treatment-sec sec-type="Material examined"><title>Material examined.</title><p>New Caledonia: Holotype male, Province Sud, W slope Mt. Ningua, Kwé Néco, Stream, at Camp Jacob, 3.7 km WNW summit of Mt. Ningua, on Boulouparis–Thio Road, about 50 m upstream road, <named-content xmlns:xlink="http://www.w3.org/1999/xlink" content-type="dwc:verbatimCoordinates" xlink:type="simple">21°43.613'S, 166°06.567'E</named-content>, 150 m, 29.xi–12.xii.2003, Malaise trap, loc#054, K. A. Johanson (MNHN); 3 males (on slides), Province Sud, Rivière Bleue, 282 m, stony river, loc 4, <named-content xmlns:xlink="http://www.w3.org/1999/xlink" content-type="dwc:verbatimCoordinates" xlink:type="simple">22°05.705'S, 166°38.225'E</named-content>, Malaise trap, 13–16.xi.2001, Johanson, Pape &amp; Viklund (NHRS); 2 males (1 male on slide), Province Sud, Sarraméa, 2907 m, stony forest stream, loc 13 <named-content xmlns:xlink="http://www.w3.org/1999/xlink" content-type="dwc:verbatimCoordinates" xlink:type="simple">21°37.097'S 165°49.351'E</named-content>, Malaise trap, 18–21.xi.2001, Johanson, Pape &amp; Viklund (NHRS); 4 <!--PageBreak-->males, Province Nord, Mt. Panié, 350 m, loc. 16 rocky river downstream waterfall, <named-content xmlns:xlink="http://www.w3.org/1999/xlink" content-type="dwc:verbatimCoordinates" xlink:type="simple">20°35.864'S, 164°49.780'E</named-content>, Malaise trap, 22–26.xi.2001, Johanson, Pape &amp; Viklund (NHRS); 4 males, Province Sud, Monts Kwa Ne Mwa, on road between Noumea and Yaté, Rivière des Pirogues, <named-content xmlns:xlink="http://www.w3.org/1999/xlink" content-type="dwc:verbatimCoordinates" xlink:type="simple">22°11.225'S, 166°43.338'E</named-content>, 100 m, 7.xi.2003, light trap, loc#016, K. A. Johanson (NHRS); 1 male, Province Sud, Mt. Dzumac, source stream of Ouinne River, near crosspoint to mountain track, <named-content xmlns:xlink="http://www.w3.org/1999/xlink" content-type="dwc:verbatimCoordinates" xlink:type="simple">22°02.439'S, 166°28.646'E</named-content>, 805 m, 18.xi–4.xii.2003, Malaise trap, loc#029, K. A. Johanson (NHRS); 10 males, 11 females, Province Sud, Mt. Dzumac, source stream of Ouinne River, near crosspoint to mountain track, <named-content xmlns:xlink="http://www.w3.org/1999/xlink" content-type="dwc:verbatimCoordinates" xlink:type="simple">22°02.073'S, 166°28.460'E</named-content>, 810 m, 18.xi–4.xii.2003, Malaise trap, loc#030, K. A. <!--PageBreak-->Johanson (NHRS); 4 males, Province Sud, Mt. Dzumac, source stream of Ouinne River, downstream crosspoint to mountain track, <named-content xmlns:xlink="http://www.w3.org/1999/xlink" content-type="dwc:verbatimCoordinates" xlink:type="simple">22°01.997'S, 166°28.486'E</named-content>, 795 m, over about 30 m waterfall, 18.xi–4.xii.2003, Malaise trap, loc#031, K. A. Johanson (NHRS); 15 males, Province Sud, W slope Mt. Ningua, Kwé Néco, Stream, at Camp Jacob, 3.7 km WNW summit of Mt. Ningua, on Boulouparis–Thio Road, about 50 m upstream road, <named-content xmlns:xlink="http://www.w3.org/1999/xlink" content-type="dwc:verbatimCoordinates" xlink:type="simple">21°43.613'S, 166°06.567'E</named-content>, 150 m, 29.xi–12.xii.2003, Malaise trap, loc#054, K. A. Johanson (NHRS); 1 male, Province Sud, Creek Froid, 10 m upstream bridge on La Foa–Koindé road, 200 m W crossroad to Ouipouin, <named-content xmlns:xlink="http://www.w3.org/1999/xlink" content-type="dwc:verbatimCoordinates" xlink:type="simple">21°38.581'S, 165°56.672'E</named-content>, 180 m, 4.i.2004, light trap, loc#105, K. A. Johanson (NHRS).</p></tp:treatment-sec><tp:treatment-sec sec-type="Holotype male (examined)"><title>Holotype male (examined):</title><p>New Caledonia, Provence Sud, W. slope of Mt Ningua, Kwe Néco Stream, at Camp Jacob, 3.7 km WNW summit of Mt. Ningua, on Boulouparis-Thio Road, <named-content xmlns:xlink="http://www.w3.org/1999/xlink" content-type="dwc:verbatimCoordinates" xlink:type="simple">21°43.613'S, 166°06.567'E</named-content>, 29.xi–12.xii.2003, K. A. Johanson (alcohol, MNHP).</p></tp:treatment-sec><tp:treatment-sec><!--Section generated to contain objects referenced in tp:taxon-treatment.--><fig id="F2" position="float" orientation="portrait"><label>Figures 11–20.</label><caption><p>Male <italic><tp:taxon-name>Caledonotrichia</tp:taxon-name></italic> maxillary palp and distal part of antenna from Automontage photo. <bold>11</bold> <italic><tp:taxon-name>Caledonotrichia extensa</tp:taxon-name></italic> Kelley maxillary palp ventral view <bold>12</bold> male maxillary palp ventral view showing area of sensilla on segment 3 <bold>13</bold> <italic><tp:taxon-name>Caledonotrichia minuta</tp:taxon-name></italic> sp. n. maxillary palp ventral view <bold>14</bold> <italic><tp:taxon-name>Caledonotrichia bifida</tp:taxon-name></italic> sp. n. maxillary palp ventral view <bold>15</bold> <italic><tp:taxon-name>Caledonotrichia ouinnica</tp:taxon-name></italic>, sp. n. maxillary palp ventral view <bold>16</bold> <italic><tp:taxon-name>Caledonotrichia bifida</tp:taxon-name></italic>, sp. n. antennae <bold>17</bold>, <italic><tp:taxon-name>Caledonotrichia sykorai</tp:taxon-name></italic>, sp. n. antenna <bold>18</bold> <italic><tp:taxon-name>Caledonotrichia nyurga</tp:taxon-name></italic> Oláh &amp; Johanson antenna <bold>19</bold> <italic><tp:taxon-name>Caledonotrichia extensa</tp:taxon-name></italic> Kelley antenna <bold>20</bold> <italic><tp:taxon-name>Caledonotrichia illiesi</tp:taxon-name></italic> Sykora antenna.</p></caption><graphic xmlns:xlink="http://www.w3.org/1999/xlink" xlink:href="ZooKeys-287-059-g002.jpg" position="float" orientation="portrait" xlink:type="simple"/></fig><fig id="F8" position="float" orientation="portrait"><label>Figures 57–63.</label><caption><p><italic><tp:taxon-name>Caledonotrichia</tp:taxon-name></italic>, male genitalia. <bold>57</bold> <italic><tp:taxon-name>Caledonotrichia extensa</tp:taxon-name></italic> Sykora ventral view <bold>58</bold> <italic><tp:taxon-name>Caledonotrichia extensa</tp:taxon-name></italic> Sykora dorsal view <bold>59</bold> <italic><tp:taxon-name>Caledonotrichia sykorai</tp:taxon-name></italic> sp. n. dorsal view <bold>60</bold> <italic><tp:taxon-name>Caledonotrichia sykorai</tp:taxon-name></italic> sp. n. ventral view <bold>61</bold> <italic><tp:taxon-name>Caledonotrichia nyurga</tp:taxon-name></italic> Oláh &amp; Johanson ventral view <bold>62</bold> <italic><tp:taxon-name>Caledonotrichia nyurga</tp:taxon-name></italic> Oláh &amp; Johanson phallic apparatus ventral view <bold>63</bold> <italic><tp:taxon-name>Caledonotrichia nyurga</tp:taxon-name></italic> Oláh &amp; Johanson lateral view.</p></caption><graphic xmlns:xlink="http://www.w3.org/1999/xlink" xlink:href="ZooKeys-287-059-g008.jpg" position="float" orientation="portrait" xlink:type="simple"/></fig><fig id="F9" position="float" orientation="portrait"><label>Figures 64–70.</label><caption><p><italic><tp:taxon-name>Caledonotrichia</tp:taxon-name></italic>, male genitalia from Automontage. <bold>64</bold> <italic><tp:taxon-name>Caledonotrichia capensis</tp:taxon-name></italic> sp. n. ventral view <bold>65</bold> <italic><tp:taxon-name>Caledonotrichia capensis</tp:taxon-name></italic> sp. n. dorsal view <bold>66</bold> <italic><tp:taxon-name>Caledonotrichia extensa</tp:taxon-name></italic> Kelley ventral side of dorsal lobes of gonopods <bold>67</bold> <italic><tp:taxon-name>Caledonotrichia sykorai</tp:taxon-name></italic> sp. n. ventral view <bold>68</bold> <italic><tp:taxon-name>Caledonotrichia sykorai</tp:taxon-name></italic> sp. n. dorsal view <bold>69</bold> <italic><tp:taxon-name>Caledonotrichia nyurga</tp:taxon-name></italic> Oláh &amp; Johanson dorsal view <bold>70</bold> <italic><tp:taxon-name>Caledonotrichia extensa</tp:taxon-name></italic> Kelley final instar larva in case in lateral view.</p></caption><graphic xmlns:xlink="http://www.w3.org/1999/xlink" xlink:href="ZooKeys-287-059-g009.jpg" position="float" orientation="portrait" xlink:type="simple"/></fig></tp:treatment-sec></tp:taxon-treatment>
