# Supplementary material for: The New Caledonian genus Caledonotrichia Sykora (Trichoptera, Insecta) reviewed, with descriptions of 6 new species
Source: Zookeys. 2013 Apr 11;(287):59–89. doi: 10.3897/zookeys.287.4615 (PMC3677356; doi:10.3897/zookeys.287.4615)
Supplement: XML Treatment for Caledonotrichia sykorai [file zookeys.287.4615-treatment12.xml]

<!DOCTYPE tp:taxon-treatment
  PUBLIC "-//TaxonX//DTD Taxonomic Treatment Publishing DTD v0 20100105//EN" "tax-treatment-NSO.dtd">
<tp:taxon-treatment xmlns:tp="http://www.plazi.org/taxpub"><tp:treatment-meta><mixed-citation publication-type="journal"><person-group><name><surname>Wells</surname><given-names>Alice</given-names></name><name><surname>Johanson</surname><given-names>Kjell Arne</given-names></name><name><surname>Mary-Sasal</surname><given-names>Nathalie</given-names></name></person-group><article-title>The New Caledonian genus 
                    <italic>Caledonotrichia</italic> Sykora (Trichoptera, Insecta) reviewed, with descriptions of 6 new species</article-title><source>Zookeys</source><day>11</day><month>4</month><year>2013</year><volume>2013</volume><issue>287</issue><fpage>59</fpage><lpage>89</lpage><pub-id pub-id-type="doi">10.3897/zookeys.287.4615</pub-id></mixed-citation></tp:treatment-meta><tp:nomenclature><tp:taxon-name>
                        <tp:taxon-name-part taxon-name-part-type="genus">Caledonotrichia</tp:taxon-name-part>
                        <tp:taxon-name-part taxon-name-part-type="species">sykorai</tp:taxon-name-part>
                    <object-id xmlns:xlink="http://www.w3.org/1999/xlink" xlink:type="simple">urn:lsid:zoobank.org:act:7D4B7BA3-BCDC-4C2B-9245-267182788C4C</object-id>
								<object-id xmlns:xlink="http://www.w3.org/1999/xlink" xlink:type="simple">http://species-id.net/wiki/Caledonotrichia_sykorai</object-id>
								</tp:taxon-name><tp:taxon-status xmlns:xlink="http://www.w3.org/1999/xlink" xlink:type="simple">sp. n.</tp:taxon-status><xref ref-type="fig" rid="F2">Figs 17</xref><xref ref-type="fig" rid="F8">59–60</xref><xref ref-type="fig" rid="F9">67–68</xref><xref ref-type="fig" rid="F10">73</xref></tp:nomenclature><tp:treatment-sec sec-type="Diagnosis"><title>Diagnosis.</title><p>Closely resembling <italic><tp:taxon-name>Caledonotrichia nyurga</tp:taxon-name></italic>, but males differing in having the posterior margin of sternite IX only shallowly concave, the anterior extension of abdominal segment IX shorter and broader; and gonopods with ventral lobes narrower and dorsal lobes stout, as wide at apex as close to base; both <italic><tp:taxon-name>Caledonotrichia sykorai</tp:taxon-name></italic> and <italic><tp:taxon-name>Caledonotrichia nyurga</tp:taxon-name></italic> can be separated from <italic><tp:taxon-name>Caledonotrichia extensa</tp:taxon-name></italic> by their smaller size and presence of the elongate ventral process on the posterior margin of sternite VII. Females have the apical margin of abdominal sternite VII rounded, without the membranous collar seen in <italic><tp:taxon-name>Caledonotrichia illiesi</tp:taxon-name></italic> and <italic><tp:taxon-name>Caledonotrichia minuta</tp:taxon-name></italic>.</p></tp:treatment-sec><tp:treatment-sec sec-type="Description"><title>Description, male, female.</title><p>Head rounded, as in <italic><tp:taxon-name>Caledonotrichia capensis</tp:taxon-name></italic> (<xref ref-type="fig" rid="F1">Fig. 1</xref>). Antennae (<xref ref-type="fig" rid="F2">Fig. 17</xref>) with 24–25 flagellomeres, of form seen in <italic><tp:taxon-name>Caledonotrichia illiesi</tp:taxon-name></italic> and most other species of <italic><tp:taxon-name>Caledonotrichia</tp:taxon-name></italic> with flagellomeres elongate cylindrical. Maxillary palps similar to those in males of <italic><tp:taxon-name>Caledonotrichia nyurga</tp:taxon-name></italic>, but terminal segment shorter, relatively, but still exceeding length of segments 3 or 4 which are subequal.</p><p>Wings. Forewing length, 2.2–2.8 mm (n=5).</p><p>Male genitalia (<xref ref-type="fig" rid="F8">Figs 59, 60</xref>, <xref ref-type="fig" rid="F9">67, 68</xref>). Posterior margin of abdominal sternite VII bearing elongate triangular, mesal process. Abdominal segment IX ventrally subquadrate posteriorly, anteriorly rounded triangular; dorsally with deep parallel-sided excision. Tergite X convex apically. Sclerotised rods of ventral processes stout, simple. Gonopods with ventral lobe in form of narrow filaments, dorsal lobes stout, without mesal processes. Ventral processes stout, strongly curved at base. Phallic apparatus with associated slender parameres.</p><p>Female terminalia (<xref ref-type="fig" rid="F10">Fig. 73</xref>). Forming a slender, telescopic oviscapt, but lacking the medial process on sternite VII seen in <italic><tp:taxon-name>Caledonotrichia illiesi</tp:taxon-name></italic> and <italic><tp:taxon-name>Caledonotrichia nyurga</tp:taxon-name></italic>.</p><!--PageBreak--></tp:treatment-sec><tp:treatment-sec sec-type="Material examined"><title>Material examined.</title><p>Holotype male: New Caledonia: Province Sud, stream crossing way to sanatorium 2.3 km E St Laurent, ca. 150 m upstream bridge, <named-content xmlns:xlink="http://www.w3.org/1999/xlink" content-type="dwc:verbatimCoordinates" xlink:type="simple">22°04.484'S, 166°19.910'E</named-content>, loc 027, Malaise trap, 17–19.x.2006, K. A. Johanson &amp; M. Espeland (NHRS).</p><p><bold>Paratypes:</bold> New Caledonia: 6 males, 30 females, Province Sud, Col d’Amieu, 319 m, small stony river, loc 23, <named-content xmlns:xlink="http://www.w3.org/1999/xlink" content-type="dwc:verbatimCoordinates" xlink:type="simple">21°34.720'S, 165°49.620'E</named-content>, Malaise trap, 30.xi–5.xii.2001, Johanson, Pape &amp; Viklund (NHRS); 2 males (on slides), Province Sud, Monts des Koghis, ca 800 m S Koghi Restaurant, <named-content xmlns:xlink="http://www.w3.org/1999/xlink" content-type="dwc:verbatimCoordinates" xlink:type="simple">22.18406°S, 166.50383°E</named-content>, 420 m, 11–26.xi.2003, Malaise trap, loc#022, K. A. Johanson (NHRS); 1 male, 1 female, Province Sud, Hwa Hace Mt., Hwa Motu River, at Pont Wamuttu, 1.0 km E Nassirah, about 200 m upstream bridge, <named-content xmlns:xlink="http://www.w3.org/1999/xlink" content-type="dwc:verbatimCoordinates" xlink:type="simple">21°48.094'S, 166°04.298'E</named-content>, 137 m, 20.xi–12.xii.2003, Malaise trap, loc#034, K. A. Johanson (NHRS); 4 males, 4 females (2 males 1 female on slide), Province Sud, stream crossing way to sanatorium 2.3 km E St Laurent, ca. 150 m upstream bridge, <named-content xmlns:xlink="http://www.w3.org/1999/xlink" content-type="dwc:verbatimCoordinates" xlink:type="simple">22°04.484'S, 166°19.910'E</named-content>, loc 027, Malaise trap, 17–19.x.2006, K. A. Johanson &amp; M. Espeland (NHRS).</p></tp:treatment-sec><tp:treatment-sec sec-type="Etymology"><title>Etymology.</title><p><italic>Sykorai</italic>, named for Dr Jan Sykora, who described the first two species in this genus<bold>.</bold></p><sec sec-type="Key to adult males of Caledonotrichia"><title>Key to adult males of <italic><tp:taxon-name>Caledonotrichia</tp:taxon-name></italic></title><table-wrap content-type="key" position="anchor" orientation="portrait"><table><tbody><tr><td rowspan="1" colspan="1">1</td><td rowspan="1" colspan="1">Forewing bearing at least one area of scales (scent scales or androconia) (<xref ref-type="fig" rid="F1">Figs 5, 6, 8, 9</xref>)</td><td rowspan="1" colspan="1">2</td></tr><tr><td rowspan="1" colspan="1">–</td><td rowspan="1" colspan="1">Forewing without scales (<xref ref-type="fig" rid="F1">Figs 3, 4, 7</xref>)</td><td rowspan="1" colspan="1">5</td></tr><tr><td rowspan="1" colspan="1">2</td><td rowspan="1" colspan="1">Scale patches on forewing large (<xref ref-type="fig" rid="F1">Figs 8, 9</xref>); ventral lobe of gonopods more or less triangular in ventral view with apical margin slightly concave (<xref ref-type="fig" rid="F7">Figs 51, 54</xref>); ventral processes in ventral view with subapical irregularity (<xref ref-type="fig" rid="F7">Figs 51, 54</xref>)</td><td rowspan="1" colspan="1">3</td></tr><tr><td rowspan="1" colspan="1">–</td><td rowspan="1" colspan="1">Scale patches on forewing small (<xref ref-type="fig" rid="F1">Figs 5, 6</xref>); ventral lobe of gonopods with apical margin rounded (<xref ref-type="fig" rid="F5">Figs 36, 39</xref>); ventral processes with apices rounded, or bifid and dilated (<xref ref-type="fig" rid="F5">Figs 36, 39</xref>, <xref ref-type="fig" rid="F6">46</xref>)</td><td rowspan="1" colspan="1">4</td></tr><tr><td rowspan="1" colspan="1">3</td><td rowspan="1" colspan="1">Scales on forewing in long band extending in a band for about two-thirds the length of wing, and small patch anteriorly of jugal region (<xref ref-type="fig" rid="F1">Fig. 8</xref>); dorsal lobe of gonopods rectangular in dorsal view (<xref ref-type="fig" rid="F7">Figs 53</xref>, <xref ref-type="fig" rid="F9">65</xref>)</td><td rowspan="1" colspan="1"><italic><tp:taxon-name>Caledonotrichia capensis</tp:taxon-name></italic>, sp. n.</td></tr><tr><td rowspan="1" colspan="1">–</td><td rowspan="1" colspan="1">Scale patches on only proximal one-third of forewing (<xref ref-type="fig" rid="F1">Fig. 9</xref>); dorsal lobe of gonopods quadrangular in dorsal and ventral views (<xref ref-type="fig" rid="F7">Figs 54, 56</xref>)</td><td rowspan="1" colspan="1"><italic><tp:taxon-name>Caledonotrichia charadra</tp:taxon-name></italic> Kelley, 1989</td></tr><tr><td rowspan="1" colspan="1">4</td><td rowspan="1" colspan="1">Patch of scales on forewing tiny, appearing as small, jet black spot (<xref ref-type="fig" rid="F1">Fig. 6</xref>); maxillary palps bearing dense cover of curved setae, giving bottle brush-like appearance (<xref ref-type="fig" rid="F2">Fig. 15</xref>); ventral lobe of gonopods round in ventral view (<xref ref-type="fig" rid="F5">Fig. 36</xref>)</td><td rowspan="1" colspan="1"><italic><tp:taxon-name>Caledonotrichia ouinnica</tp:taxon-name></italic>, sp. n.</td></tr><tr><td rowspan="1" colspan="1"><!--PageBreak-->–</td><td rowspan="1" colspan="1">Patch of scales on forewing more diffuse, not forming a small jet black spot (<xref ref-type="fig" rid="F1">Fig. 5</xref>); maxillary palps bearing sparse, short straight setae; ventral lobe of gonopods in ventral view more or less triangular, with apical margin rounded (<xref ref-type="fig" rid="F5">Figs 39</xref>, <xref ref-type="fig" rid="F6">46</xref>)</td><td rowspan="1" colspan="1"><italic><tp:taxon-name>Caledonotrichia minor</tp:taxon-name></italic> Sykora, 1967</td></tr><tr><td rowspan="1" colspan="1">5</td><td rowspan="1" colspan="1">Abdominal segment IX in ventral view anteriorly triangular (<xref ref-type="fig" rid="F8">Figs 57, 60, 61</xref>); abdominal sternite VII usually bearing slender, elongate caudally directed process on proximal margin (<xref ref-type="fig" rid="F8">Figs 60, 61, 63</xref>)</td><td rowspan="1" colspan="1">6</td></tr><tr><td rowspan="1" colspan="1">–</td><td rowspan="1" colspan="1">Abdominal segment IX shield-shaped, or anteriorly subquadrate (e.g. <xref ref-type="fig" rid="F3">Figs 21, 24, 27</xref>); abdominal sternite VII without ventral process (<xref ref-type="fig" rid="F6">Fig. 49</xref>)</td><td rowspan="1" colspan="1">8</td></tr><tr><td rowspan="1" colspan="1">6</td><td rowspan="1" colspan="1">Abdominal sternite VII without digitate process on proximal margin; ventral lobe of gonopods well developed, club-shaped, bearing row of short, stout, dark setae (<xref ref-type="fig" rid="F8">Fig. 57</xref>)</td><td rowspan="1" colspan="1"><italic><tp:taxon-name>Caledonotrichia extensa</tp:taxon-name></italic> Kelley, 1989</td></tr><tr><td rowspan="1" colspan="1">–</td><td rowspan="1" colspan="1">Abdominal sternite VII bearing digitate process on proximal margin (<xref ref-type="fig" rid="F8">Figs 60, 61, 63</xref>); ventral lobe of gonopods slender, leaf-like to narrow (<xref ref-type="fig" rid="F8">Figs 60, 61</xref>, <xref ref-type="fig" rid="F9">67, 69</xref>)</td><td rowspan="1" colspan="1">7</td></tr><tr><td rowspan="1" colspan="1">7</td><td rowspan="1" colspan="1">In ventral and lateral view abdominal segment IX greatly extended anteriorly in a slender, elongate process (<xref ref-type="fig" rid="F8">Figs 61, 63</xref>, <xref ref-type="fig" rid="F9">69</xref>); antennae elongate, with 37 flagellomeres, distal segments no longer than wide, urn-shaped (<xref ref-type="fig" rid="F2">Fig. 18</xref>)</td><td rowspan="1" colspan="1"><italic><tp:taxon-name>Caledonotrichia nyurga</tp:taxon-name></italic> Oláh &amp; Johanson, 2010</td></tr><tr><td rowspan="1" colspan="1">–</td><td rowspan="1" colspan="1">In ventral view abdominal segment IX slightly extended anteriorly, coarsely triangular (<xref ref-type="fig" rid="F9">Figs 60</xref>, <xref ref-type="fig" rid="F9">67</xref>); antennae with 24 flagellomeres with length 1.5–2.5× width (<xref ref-type="fig" rid="F2">Fig. 17</xref>)</td><td rowspan="1" colspan="1"><italic><tp:taxon-name>Caledonotrichia sykorai</tp:taxon-name></italic>, sp. n.</td></tr><tr><td rowspan="1" colspan="1">8</td><td rowspan="1" colspan="1">Antennae with 33–38 flagellomeres; ventral lobes of gonopods rounded, only slightly longer than wide (<xref ref-type="fig" rid="F3">Figs 21</xref>, <xref ref-type="fig" rid="F4">30</xref>); seta dorsally on ventral lobe of gonopods elongate, slender, a round knob at tip (<xref ref-type="fig" rid="F3">Figs 21, 22</xref>)</td><td rowspan="1" colspan="1"><italic><tp:taxon-name>Caledonotrichia illiesi</tp:taxon-name></italic> Sykora, 1967</td></tr><tr><td rowspan="1" colspan="1">–</td><td rowspan="1" colspan="1">Antennae with 22–25 flagellomeres; ventral lobes of gonopods rounded (<xref ref-type="fig" rid="F3">Figs 24, 27</xref>, <xref ref-type="fig" rid="F4">33</xref>, <xref ref-type="fig" rid="F6">44</xref>) or triangular (<xref ref-type="fig" rid="F5">Figs 41</xref>, <xref ref-type="fig" rid="F6">48</xref>); if present seta dorsally on ventral lobe of gonopods elongate, slender, without knob at tip (<xref ref-type="fig" rid="F3">Figs 24, 27</xref>)</td><td rowspan="1" colspan="1">9</td></tr><tr><td rowspan="1" colspan="1">9</td><td rowspan="1" colspan="1">Ventral lobe of gonopods triangular, setae on posterior margin stout (<xref ref-type="fig" rid="F5">Figs 41</xref>, <xref ref-type="fig" rid="F6">48</xref>); dorsal lobe tapered apically (<xref ref-type="fig" rid="F5">Figs 43</xref>, <xref ref-type="fig" rid="F6">49, 50</xref>)</td><td rowspan="1" colspan="1"><italic><tp:taxon-name>Caledonotrichia vexilla</tp:taxon-name></italic>, sp. n.</td></tr><tr><td rowspan="1" colspan="1">–</td><td rowspan="1" colspan="1">Ventral lobe of gonopods rounded apically, setae on posterior margin fine, short (<xref ref-type="fig" rid="F3">Figs 24, 27</xref>, <xref ref-type="fig" rid="F4">33</xref>); dorsal lobe bat-shaped or broadly rounded (<xref ref-type="fig" rid="F3">Figs 23, 29</xref>, <xref ref-type="fig" rid="F4">35</xref>)</td><td rowspan="1" colspan="1">10</td></tr><tr><td rowspan="1" colspan="1">10</td><td rowspan="1" colspan="1">Ventral lobe of gonopods about half length of dorsal lobe (<xref ref-type="fig" rid="F3">Fig. 27</xref>); dorsal lobe broad, longer than wide (<xref ref-type="fig" rid="F3">Figs 29</xref>, <xref ref-type="fig" rid="F6">44</xref>), mesal processes close to proximal margin; sclerotised rods of subgenital processes bifid apically (<xref ref-type="fig" rid="F3">Figs 27</xref>, <xref ref-type="fig" rid="F6">44</xref>), not flared</td><td rowspan="1" colspan="1"><italic><tp:taxon-name>Caledonotrichia bifida</tp:taxon-name></italic>, sp. n.</td></tr><tr><td rowspan="1" colspan="1">–</td><td rowspan="1" colspan="1">Ventral lobe of gonopods about same length as dorsal lobe; dorsal broadly rounded (<xref ref-type="fig" rid="F3">Figs 23</xref>, <xref ref-type="fig" rid="F4">35</xref>), with mesal process situated in middle of lobe; sclerotised rods of subgenital processes with small lateral irregularity close to apex (<xref ref-type="fig" rid="F3">Fig. 26</xref>)</td><td rowspan="1" colspan="1"><italic><tp:taxon-name>Caledonotrichia minuta</tp:taxon-name></italic>, sp. n.</td></tr><!--PageBreak--></tbody></table></table-wrap></sec></tp:treatment-sec><tp:treatment-sec><!--Section generated to contain objects referenced in tp:taxon-treatment.--><fig id="F2" position="float" orientation="portrait"><label>Figures 11–20.</label><caption><p>Male <italic><tp:taxon-name>Caledonotrichia</tp:taxon-name></italic> maxillary palp and distal part of antenna from Automontage photo. <bold>11</bold> <italic><tp:taxon-name>Caledonotrichia extensa</tp:taxon-name></italic> Kelley maxillary palp ventral view <bold>12</bold> male maxillary palp ventral view showing area of sensilla on segment 3 <bold>13</bold> <italic><tp:taxon-name>Caledonotrichia minuta</tp:taxon-name></italic> sp. n. maxillary palp ventral view <bold>14</bold> <italic><tp:taxon-name>Caledonotrichia bifida</tp:taxon-name></italic> sp. n. maxillary palp ventral view <bold>15</bold> <italic><tp:taxon-name>Caledonotrichia ouinnica</tp:taxon-name></italic>, sp. n. maxillary palp ventral view <bold>16</bold> <italic><tp:taxon-name>Caledonotrichia bifida</tp:taxon-name></italic>, sp. n. antennae <bold>17</bold>, <italic><tp:taxon-name>Caledonotrichia sykorai</tp:taxon-name></italic>, sp. n. antenna <bold>18</bold> <italic><tp:taxon-name>Caledonotrichia nyurga</tp:taxon-name></italic> Oláh &amp; Johanson antenna <bold>19</bold> <italic><tp:taxon-name>Caledonotrichia extensa</tp:taxon-name></italic> Kelley antenna <bold>20</bold> <italic><tp:taxon-name>Caledonotrichia illiesi</tp:taxon-name></italic> Sykora antenna.</p></caption><graphic xmlns:xlink="http://www.w3.org/1999/xlink" xlink:href="ZooKeys-287-059-g002.jpg" position="float" orientation="portrait" xlink:type="simple"/></fig><fig id="F8" position="float" orientation="portrait"><label>Figures 57–63.</label><caption><p><italic><tp:taxon-name>Caledonotrichia</tp:taxon-name></italic>, male genitalia. <bold>57</bold> <italic><tp:taxon-name>Caledonotrichia extensa</tp:taxon-name></italic> Sykora ventral view <bold>58</bold> <italic><tp:taxon-name>Caledonotrichia extensa</tp:taxon-name></italic> Sykora dorsal view <bold>59</bold> <italic><tp:taxon-name>Caledonotrichia sykorai</tp:taxon-name></italic> sp. n. dorsal view <bold>60</bold> <italic><tp:taxon-name>Caledonotrichia sykorai</tp:taxon-name></italic> sp. n. ventral view <bold>61</bold> <italic><tp:taxon-name>Caledonotrichia nyurga</tp:taxon-name></italic> Oláh &amp; Johanson ventral view <bold>62</bold> <italic><tp:taxon-name>Caledonotrichia nyurga</tp:taxon-name></italic> Oláh &amp; Johanson phallic apparatus ventral view <bold>63</bold> <italic><tp:taxon-name>Caledonotrichia nyurga</tp:taxon-name></italic> Oláh &amp; Johanson lateral view.</p></caption><graphic xmlns:xlink="http://www.w3.org/1999/xlink" xlink:href="ZooKeys-287-059-g008.jpg" position="float" orientation="portrait" xlink:type="simple"/></fig><fig id="F9" position="float" orientation="portrait"><label>Figures 64–70.</label><caption><p><italic><tp:taxon-name>Caledonotrichia</tp:taxon-name></italic>, male genitalia from Automontage. <bold>64</bold> <italic><tp:taxon-name>Caledonotrichia capensis</tp:taxon-name></italic> sp. n. ventral view <bold>65</bold> <italic><tp:taxon-name>Caledonotrichia capensis</tp:taxon-name></italic> sp. n. dorsal view <bold>66</bold> <italic><tp:taxon-name>Caledonotrichia extensa</tp:taxon-name></italic> Kelley ventral side of dorsal lobes of gonopods <bold>67</bold> <italic><tp:taxon-name>Caledonotrichia sykorai</tp:taxon-name></italic> sp. n. ventral view <bold>68</bold> <italic><tp:taxon-name>Caledonotrichia sykorai</tp:taxon-name></italic> sp. n. dorsal view <bold>69</bold> <italic><tp:taxon-name>Caledonotrichia nyurga</tp:taxon-name></italic> Oláh &amp; Johanson dorsal view <bold>70</bold> <italic><tp:taxon-name>Caledonotrichia extensa</tp:taxon-name></italic> Kelley final instar larva in case in lateral view.</p></caption><graphic xmlns:xlink="http://www.w3.org/1999/xlink" xlink:href="ZooKeys-287-059-g009.jpg" position="float" orientation="portrait" xlink:type="simple"/></fig><fig id="F10" position="float" orientation="portrait"><label>Figures 71–73.</label><caption><p><italic><tp:taxon-name>Caledonotrichia</tp:taxon-name></italic>, female terminalia. <bold>71</bold> <italic><tp:taxon-name>Caledonotrichia illiesi</tp:taxon-name></italic> Sykora ventral view <bold>72</bold> <italic><tp:taxon-name>Caledonotrichia minuta</tp:taxon-name></italic>, sp. n. ventral view <bold>73</bold> <italic><tp:taxon-name>Caledonotrichia sykorai</tp:taxon-name></italic> sp. n. ventral view.</p></caption><graphic xmlns:xlink="http://www.w3.org/1999/xlink" xlink:href="ZooKeys-287-059-g010.jpg" position="float" orientation="portrait" xlink:type="simple"/></fig><fig id="F1" position="float" orientation="portrait"><label>Figures 1–10.</label><caption><p>Male <italic><tp:taxon-name>Caledonotrichia</tp:taxon-name></italic> head and wings from Automontage photo. <bold>1</bold> Head of <italic><tp:taxon-name>Caledonotrichia capensis</tp:taxon-name></italic> sp. n. dorsal view <bold>2</bold> Head of <italic><tp:taxon-name>Caledonotrichia vexilla</tp:taxon-name></italic> sp. n. dorsal view <bold>3</bold> <italic><tp:taxon-name>Caledonotrichia extensa</tp:taxon-name></italic> Kelley right forewing <bold>4</bold> <italic><tp:taxon-name>Caledonotrichia minuta</tp:taxon-name></italic> right forewing <bold>5</bold> <italic><tp:taxon-name>Caledonotrichia minor</tp:taxon-name></italic> Sykora right forewing <bold>6</bold> <italic><tp:taxon-name>Caledonotrichia ouinnica</tp:taxon-name></italic> sp. n. right fore and hind wing <bold>7</bold> <italic><tp:taxon-name>Caledonotrichia vexilla</tp:taxon-name></italic> sp. n. right forewing <bold>8</bold> <italic><tp:taxon-name>Caledonotrichia capensis</tp:taxon-name></italic> sp. n, right forewing <bold>9</bold> <italic><tp:taxon-name>Caledonotrichia charadra</tp:taxon-name></italic> Kelley right forewing <bold>10</bold> <italic><tp:taxon-name>Caledonotrichia charadra</tp:taxon-name></italic> Kelley right hind wing. Scale bars = 1.0 mm.</p></caption><graphic xmlns:xlink="http://www.w3.org/1999/xlink" xlink:href="ZooKeys-287-059-g001.jpg" position="float" orientation="portrait" xlink:type="simple"/></fig><fig id="F7" position="float" orientation="portrait"><label>Figures 51–56.</label><caption><p><italic><tp:taxon-name>Caledonotrichia</tp:taxon-name></italic>, male genitalia. <bold>51</bold> <italic><tp:taxon-name>Caledonotrichia capensis</tp:taxon-name></italic> sp. n. ventral view <bold>52</bold> <italic><tp:taxon-name>Caledonotrichia capensis</tp:taxon-name></italic> sp. n. lateral view <bold>53</bold> <italic><tp:taxon-name>Caledonotrichia capensis</tp:taxon-name></italic> sp. n. dorsal view<bold>54</bold> <italic><tp:taxon-name>Caledonotrichia charadra</tp:taxon-name></italic> Kelley ventral view <bold>55</bold> <italic><tp:taxon-name>Caledonotrichia charadra</tp:taxon-name></italic> Kelley lateral view <bold>56</bold> <italic><tp:taxon-name>Caledonotrichia charadra</tp:taxon-name></italic> Kelley dorsal view.</p></caption><graphic xmlns:xlink="http://www.w3.org/1999/xlink" xlink:href="ZooKeys-287-059-g007.jpg" position="float" orientation="portrait" xlink:type="simple"/></fig><fig id="F5" position="float" orientation="portrait"><label>Figures 36–43.</label><caption><p><italic><tp:taxon-name>Caledonotrichia</tp:taxon-name></italic>, male genitalia. <bold>36</bold> <italic><tp:taxon-name>Caledonotrichia ouinnica</tp:taxon-name></italic>, sp. n. ventral view <bold>37</bold> <italic><tp:taxon-name>Caledonotrichia ouinnica</tp:taxon-name></italic>, sp. n. dorsal view <bold>38</bold> <italic><tp:taxon-name>Caledonotrichia minor</tp:taxon-name></italic> Sykora dorsal view <bold>39</bold> <italic><tp:taxon-name>Caledonotrichia minor</tp:taxon-name></italic> Sykora ventral view <bold>40</bold> <italic><tp:taxon-name>Caledonotrichia minor</tp:taxon-name></italic> Sykora phallic apparatus ventral view <bold>41</bold> <italic><tp:taxon-name>Caledonotrichia vexilla</tp:taxon-name></italic> sp. n. ventral view <bold>42</bold> <italic><tp:taxon-name>Caledonotrichia vexilla</tp:taxon-name></italic> sp. n. lateral view <bold>43</bold> <italic><tp:taxon-name>Caledonotrichia vexilla</tp:taxon-name></italic> sp. n. dorsal view.</p></caption><graphic xmlns:xlink="http://www.w3.org/1999/xlink" xlink:href="ZooKeys-287-059-g005.jpg" position="float" orientation="portrait" xlink:type="simple"/></fig><fig id="F6" position="float" orientation="portrait"><label>Figures 44–50.</label><caption><p><italic><tp:taxon-name>Caledonotrichia</tp:taxon-name></italic>, male genitalia from Automontage photo. <bold>44</bold> <italic><tp:taxon-name>Caledonotrichia bifida</tp:taxon-name></italic> sp. n. ventral view <bold>45</bold> <italic><tp:taxon-name>Caledonotrichia ouinnica</tp:taxon-name></italic> sp. n. ventral view <bold>46</bold> <italic><tp:taxon-name>Caledonotrichia minor</tp:taxon-name></italic> Sykora ventral view <bold>47</bold> <italic><tp:taxon-name>Caledonotrichia minor</tp:taxon-name></italic> Sykora dorsal view <bold>48</bold> <italic><tp:taxon-name>Caledonotrichia vexilla</tp:taxon-name></italic> sp. n. ventral view <bold>49</bold> <italic><tp:taxon-name>Caledonotrichia vexilla</tp:taxon-name></italic> sp. n. ventral side of dorsal lobes of gonopods <bold>50</bold> <italic><tp:taxon-name>Caledonotrichia vexilla</tp:taxon-name></italic> sp. n. dorsal view.</p></caption><graphic xmlns:xlink="http://www.w3.org/1999/xlink" xlink:href="ZooKeys-287-059-g006.jpg" position="float" orientation="portrait" xlink:type="simple"/></fig><fig id="F3" position="float" orientation="portrait"><label>Figures 21–29.</label><caption><p><italic><tp:taxon-name>Caledonotrichia</tp:taxon-name></italic>, male genitalia. <bold>21</bold> <italic><tp:taxon-name>Caledonotrichia illiesi</tp:taxon-name></italic> Sykora ventral view <bold>22</bold> <italic><tp:taxon-name>Caledonotrichia illiesi</tp:taxon-name></italic> Sykora dorsal view <bold>23</bold> <italic><tp:taxon-name>Caledonotrichia minuta</tp:taxon-name></italic> sp. n. dorsal view <bold>24</bold> <italic><tp:taxon-name>Caledonotrichia minuta</tp:taxon-name></italic> sp. n. ventral view <bold>25</bold> <italic><tp:taxon-name>Caledonotrichia minuta</tp:taxon-name></italic> sp. n. phallic apparatus dorsal view <bold>26</bold> <italic><tp:taxon-name>Caledonotrichia minuta</tp:taxon-name></italic> sp. n. lateral view <bold>27</bold> <italic><tp:taxon-name>Caledonotrichia bifida</tp:taxon-name></italic>, sp. n. ventral view <bold>28</bold> <italic><tp:taxon-name>Caledonotrichia bifida</tp:taxon-name></italic>, sp. n. lateral view <bold>29</bold> <italic><tp:taxon-name>Caledonotrichia bifida</tp:taxon-name></italic> sp. n. dorsal view. Abbreviations: ix = segment IX, x = tergite X, v.l. = ventral lobe of gonopod, d.l. = dorsal lobe of gonopod, s.r. = sclerotised rod of subgenital process. </p></caption><graphic xmlns:xlink="http://www.w3.org/1999/xlink" xlink:href="ZooKeys-287-059-g003.jpg" position="float" orientation="portrait" xlink:type="simple"/></fig><fig id="F4" position="float" orientation="portrait"><label>Figures 30–35.</label><caption><p><italic><tp:taxon-name>Caledonotrichia</tp:taxon-name></italic>, male genitalia from Automontage photo. <bold>30</bold> <italic><tp:taxon-name>Caledonotrichia illiesi</tp:taxon-name></italic> Sykora ventral view <bold>31</bold> <italic><tp:taxon-name>Caledonotrichia illiesi</tp:taxon-name></italic> Sykora ventral side of dorsal lobes of gonopods <bold>32</bold> <italic><tp:taxon-name>Caledonotrichia illiesi</tp:taxon-name></italic> Sykora dorsal view <bold>33</bold> <italic><tp:taxon-name>Caledonotrichia minuta</tp:taxon-name></italic> sp. n. ventral view <bold>34</bold> <italic><tp:taxon-name>Caledonotrichia minuta</tp:taxon-name></italic> sp. n. ventral view of ventral side of dorsal lobes of gonopods <bold>35</bold> <italic><tp:taxon-name>Caledonotrichia minuta</tp:taxon-name></italic> sp. n. dorsal view. Abbreviations: ix = segment IX, x = tergite X, v.l. = ventral lobe of gonopod, d.l. = dorsal lobe of gonopod.</p></caption><graphic xmlns:xlink="http://www.w3.org/1999/xlink" xlink:href="ZooKeys-287-059-g004.jpg" position="float" orientation="portrait" xlink:type="simple"/></fig></tp:treatment-sec></tp:taxon-treatment>
